# Supplementary material for: rac-2-tert-Butyl-2,4,5,6,6-penta­chloro­cyclo­hex-3-en-1-one
Source: Acta Crystallogr Sect E Struct Rep Online. 2011 Mar 15;67(Pt 4):o881. doi: 10.1107/S160053681100897X (PMC3100040; doi:10.1107/S160053681100897X)
Supplement: Supplementary file 1 [file e-67-0o881-sup1.cif]

##############################################################################
###                                                                        ###
###        Electronic paper (Acta Crystallographica Section E)             ###
###                                                                        ###
##############################################################################
#                                                                            #
# This CIF contains the data in a paper accepted for publication in Acta     #
# Crystallographica Section E. It conforms to the requirements of Notes      #
# for Authors for Section E, and has been peer reviewed under the auspices   #
# of the IUCr Commission on Journals.                                        #
#                                                                            #
# Full details of the Crystallographic Information File format               #
# are given in the paper "The Crystallographic Information File (CIF):       #
# a New Standard Archive File for Crystallography" by S. R. Hall, F. H.      #
# Allen and I. D. Brown [Acta Cryst. (1991), A47, 655-685].                  #
#                                                                            #
# The current version of the core CIF dictionary is obtainable from          #
# ftp://ftp.iucr.org/pub/cif_core.dic. The current version number is 2.4.    #
#                                                                            #
# Software is freely available for graphical display of the structure(s) in  #
# this CIF.  For information consult the CIF home page http://www.iucr.org/  #
# cif/home.html                                                              #
#                                                                            #
# This file may be used for bona fide research purposes within the           #
# scientific community so long as proper attribution is given to the journal # 
# article from which it was obtained.                                        #
#                                                                            #
##############################################################################
                                             
data_global
_audit_creation_method     'from SHELXL97 CIF and IUCr SHELXL97-template'
_journal_date_recd_electronic     2011-02-04
_journal_date_accepted     2011-03-09
_journal_name_full     'Acta Crystallographica, Section E'
_journal_year     2011
_journal_volume     67
_journal_issue      4
_journal_page_first     o881
_journal_page_last     o881
_journal_paper_category     QO
_journal_coeditor_code     KP2308
_publ_contact_author_name     'Elmar Y. Mammadov'
_publ_contact_author_address
;
Baku State University, Z. Khalilov St. 23, Baku, AZ-1148, Azerbaijan
;
_publ_contact_author_email     Bahruz_81@mail.ru
_publ_contact_author_fax     '+7(499)1355085'
_publ_contact_author_phone     '+994558230581'
_publ_section_title
;
<i>rac</i>-2-<i>tert</i>-Butyl-2,4,5,6,6-pentachlorocyclohex-3-en-1-one
;
loop_
    _publ_author_name
    _publ_author_footnote
    _publ_author_address
    'Maharramov, Abel M.' ?
;
Baku State University, Z. Khalilov St. 23, Baku AZ-1148, Azerbaijan
;
    'Allahverdiyev, Mirza A.' .
;
Baku State University, Z. Khalilov St. 23, Baku AZ-1148, Azerbaijan
;
    'Mammadov, Elmar Y.' .
;
Baku State University, Z. Khalilov St. 23, Baku AZ-1148, Azerbaijan
;
    'Askerova, Ayten R.' .
;
Baku State University, Z. Khalilov St. 23, Baku AZ-1148, Azerbaijan
;
    'Rashidov, Bahruz A.' .
;
Baku State University, Z. Khalilov St. 23, Baku AZ-1148, Azerbaijan
;
data_I
_audit_creation_method     SHELXL-97
_chemical_name_systematic
;
<i>rac</i>-2-<i>tert</i>-Butyl-2,4,5,6,6-pentachlorocyclohex-3-en-1-one
;
_chemical_name_common     ?
_chemical_formula_moiety     'C10 H11 Cl5 O'
_chemical_formula_sum     'C10 H11 Cl5 O'
_chemical_formula_iupac     'C10 H11 Cl5 O'
_chemical_formula_weight     324.44
_chemical_melting_point     ?
_symmetry_cell_setting     monoclinic
_symmetry_space_group_name_H-M     'P 21/n'
_symmetry_space_group_name_Hall     '-P 2yn'
loop_
    _symmetry_equiv_pos_as_xyz
    'x, y, z'
    '-x+1/2, y+1/2, -z+1/2'
    '-x, -y, -z'
    'x-1/2, -y-1/2, z-1/2'
_cell_length_a     6.9466(7)
_cell_length_b     15.7237(15)
_cell_length_c     12.1785(13)
_cell_angle_alpha     90.00
_cell_angle_beta     94.903(5)
_cell_angle_gamma     90.00
_cell_volume     1325.3(2)
_cell_formula_units_Z     4
_cell_measurement_reflns_used     6043
_cell_measurement_theta_min     2.59
_cell_measurement_theta_max     28.30
_cell_measurement_temperature     296(2)
_exptl_crystal_description     prism
_exptl_crystal_colour     colourless
_exptl_crystal_size_max     0.30
_exptl_crystal_size_mid     0.30
_exptl_crystal_size_min     0.20
_exptl_crystal_density_diffrn     1.626
_exptl_crystal_density_meas     ?
_exptl_crystal_density_method     'not measured'
_exptl_crystal_F_000     656
_exptl_absorpt_coefficient_mu     1.070
_exptl_absorpt_correction_type     multi-scan
_exptl_absorpt_process_details     '(SADABS; Sheldrick, 2003)'
_exptl_absorpt_correction_T_min     0.7397
_exptl_absorpt_correction_T_max     0.8145
_exptl_special_details
;
;
_diffrn_ambient_temperature     296(2)
_diffrn_radiation_type     MoK\a
_diffrn_radiation_wavelength     0.71073
_diffrn_radiation_source     'fine-focus sealed tube'
_diffrn_radiation_monochromator     graphite
_diffrn_measurement_device_type     'Bruker APEXII CCD'
_diffrn_measurement_method     '\f and \w'
_diffrn_detector_area_resol_mean     ?
_diffrn_reflns_number     11583
_diffrn_reflns_av_R_equivalents     0.0242
_diffrn_reflns_av_sigmaI/netI     0.0220
_diffrn_reflns_theta_min     2.12
_diffrn_reflns_theta_max     27.00
_diffrn_reflns_theta_full     27.00
_diffrn_measured_fraction_theta_max     0.996
_diffrn_measured_fraction_theta_full     0.996
_diffrn_reflns_limit_h_min     -8
_diffrn_reflns_limit_h_max     8
_diffrn_reflns_limit_k_min     -19
_diffrn_reflns_limit_k_max     20
_diffrn_reflns_limit_l_min     -13
_diffrn_reflns_limit_l_max     15
_refine_special_details
;
Refinement of <i>F</i>^2^ against ALL reflections. The weighted <i>R</i>-factor
<i>wR</i> and goodness of fit <i>S</i> are based on <i>F</i>^2^, conventional
<i>R</i>-factors <i>R</i> are based on <i>F</i>, with <i>F</i> set to zero for
negative <i>F</i>^2^. The threshold expression of <i>F</i>^2^ >
\s(<i>F</i>^2^) is used only for calculating <i>R</i>-factors(gt) <i>etc</i>.
and is not relevant to the choice of reflections for refinement.
<i>R</i>-factors based on <i>F</i>^2^ are statistically about twice as large
as those based on <i>F</i>, and <i>R</i>- factors based on ALL data will be
even larger.
;
_reflns_number_total     2880
_reflns_number_gt     2472
_reflns_threshold_expression     I>2\s(I)
_refine_ls_structure_factor_coef     Fsqd
_refine_ls_matrix_type     full
_refine_ls_R_factor_all     0.0383
_refine_ls_R_factor_gt     0.0314
_refine_ls_wR_factor_gt     0.0773
_refine_ls_wR_factor_ref     0.0819
_refine_ls_goodness_of_fit_ref     1.001
_refine_ls_restrained_S_all     1.001
_refine_ls_number_reflns     2880
_refine_ls_number_parameters     148
_refine_ls_number_restraints     0
_refine_ls_hydrogen_treatment     constr
_refine_ls_weighting_scheme     calc
_refine_ls_weighting_details
         'calc w=1/[\s^2^(Fo^2^)+(0.0394P)^2^+0.5385P] where P=(Fo^2^+2Fc^2^)/3'
_atom_sites_solution_hydrogens     difmap
_atom_sites_solution_primary     direct
_atom_sites_solution_secondary     difmap
_refine_ls_shift/su_max     0.001
_refine_ls_shift/su_mean     0.000
_refine_diff_density_max     0.393
_refine_diff_density_min     -0.228
_refine_ls_extinction_method     none
_refine_ls_extinction_coef     ?
loop_
    _atom_type_symbol
    _atom_type_description
    _atom_type_scat_dispersion_real
    _atom_type_scat_dispersion_imag
    _atom_type_scat_source
    'C' 'C' 0.0033 0.0016
                         'International Tables Vol C Tables 4.2.6.8 and 6.1.1.4'
    'H' 'H' 0.0000 0.0000
                         'International Tables Vol C Tables 4.2.6.8 and 6.1.1.4'
    'O' 'O' 0.0106 0.0060
                         'International Tables Vol C Tables 4.2.6.8 and 6.1.1.4'
    'Cl' 'Cl' 0.1484 0.1585
                         'International Tables Vol C Tables 4.2.6.8 and 6.1.1.4'
_computing_data_collection     'APEX2 (Bruker, 2005)'
_computing_cell_refinement     'SAINT-Plus (Bruker, 2001)'
_computing_data_reduction     'SAINT-Plus (Bruker, 2001)'
_computing_structure_solution     'SHELXTL (Sheldrick, 2008)'
_computing_structure_refinement     'SHELXTL (Sheldrick, 2008)'
_computing_molecular_graphics     'SHELXTL (Sheldrick, 2008)'
_computing_publication_material     'SHELXTL (Sheldrick, 2008)'
loop_
    _atom_site_type_symbol
    _atom_site_label
    _atom_site_fract_x
    _atom_site_fract_y
    _atom_site_fract_z
    _atom_site_U_iso_or_equiv
    _atom_site_adp_type
    _atom_site_calc_flag
    _atom_site_refinement_flags
    _atom_site_occupancy
    _atom_site_disorder_assembly
    _atom_site_disorder_group
    Cl Cl1 0.71222(8) 0.85115(3) 0.19948(5) 0.05953(16) Uani d . 1 . .
    Cl Cl2 1.04573(7) 0.57732(3) 0.09467(4) 0.04698(13) Uani d . 1 . .
    Cl Cl3 1.04201(9) 0.55909(4) 0.38510(5) 0.06249(17) Uani d . 1 . .
    Cl Cl4 0.60933(10) 0.59189(4) 0.43935(5) 0.0725(2) Uani d . 1 . .
    Cl Cl5 0.51257(7) 0.65020(4) 0.21735(5) 0.05830(16) Uani d . 1 . .
    O O1 0.7230(3) 0.76496(11) 0.44023(14) 0.0731(5) Uani d . 1 . .
    C C1 0.7672(3) 0.73432(11) 0.35685(15) 0.0392(4) Uani d . 1 . .
    C C2 0.8874(2) 0.78139(10) 0.27498(13) 0.0332(3) Uani d . 1 . .
    C C3 0.9594(2) 0.72330(10) 0.18964(13) 0.0322(3) Uani d . 1 . .
    H H3 1.0140 0.7479 0.1302 0.039 Uiso calc R 1 . .
    C C4 0.9500(2) 0.63939(10) 0.19366(13) 0.0311(3) Uani d . 1 . .
    C C5 0.8610(3) 0.58988(11) 0.28024(14) 0.0382(4) Uani d . 1 . .
    H H5 0.8030 0.5383 0.2464 0.046 Uiso calc R 1 . .
    C C6 0.7021(3) 0.64222(12) 0.32611(15) 0.0412(4) Uani d . 1 . .
    C C7 1.0544(3) 0.83642(11) 0.33343(15) 0.0393(4) Uani d . 1 . .
    C C8 1.1855(3) 0.77762(14) 0.40573(18) 0.0555(5) Uani d . 1 . .
    H H8A 1.1150 0.7548 0.4635 0.083 Uiso calc R 1 . .
    H H8B 1.2949 0.8091 0.4374 0.083 Uiso calc R 1 . .
    H H8C 1.2290 0.7319 0.3618 0.083 Uiso calc R 1 . .
    C C9 1.1720(4) 0.87761(16) 0.2469(2) 0.0649(6) Uani d . 1 . .
    H H9A 1.2300 0.8341 0.2054 0.097 Uiso calc R 1 . .
    H H9B 1.2713 0.9127 0.2830 0.097 Uiso calc R 1 . .
    H H9C 1.0884 0.9119 0.1981 0.097 Uiso calc R 1 . .
    C C10 0.9811(3) 0.90805(13) 0.40509(18) 0.0549(5) Uani d . 1 . .
    H H10A 1.0887 0.9412 0.4357 0.082 Uiso calc R 1 . .
    H H10B 0.9150 0.8838 0.4637 0.082 Uiso calc R 1 . .
    H H10C 0.8939 0.9439 0.3606 0.082 Uiso calc R 1 . .
loop_
    _atom_site_aniso_label
    _atom_site_aniso_U_11
    _atom_site_aniso_U_22
    _atom_site_aniso_U_33
    _atom_site_aniso_U_12
    _atom_site_aniso_U_13
    _atom_site_aniso_U_23
    Cl1 0.0644(3) 0.0425(3) 0.0680(3) 0.0196(2) -0.0158(3) -0.0037(2)
    Cl2 0.0602(3) 0.0397(2) 0.0426(3) 0.0075(2) 0.0136(2) -0.01185(18)
    Cl3 0.0763(4) 0.0583(3) 0.0519(3) 0.0143(3) -0.0003(3) 0.0212(2)
    Cl4 0.0883(5) 0.0718(4) 0.0632(4) -0.0239(3) 0.0395(3) 0.0014(3)
    Cl5 0.0372(2) 0.0698(4) 0.0671(3) -0.0054(2) -0.0002(2) -0.0178(3)
    O1 0.0907(12) 0.0659(10) 0.0698(11) -0.0203(9) 0.0479(10) -0.0304(8)
    C1 0.0370(9) 0.0393(9) 0.0423(10) 0.0002(7) 0.0098(7) -0.0097(7)
    C2 0.0370(9) 0.0268(8) 0.0353(9) 0.0040(6) 0.0009(7) -0.0029(6)
    C3 0.0372(9) 0.0322(8) 0.0270(8) 0.0004(7) 0.0026(6) -0.0002(6)
    C4 0.0335(8) 0.0311(8) 0.0286(8) 0.0034(6) 0.0025(6) -0.0050(6)
    C5 0.0482(10) 0.0295(8) 0.0372(9) -0.0016(7) 0.0051(7) -0.0005(7)
    C6 0.0421(10) 0.0421(10) 0.0409(10) -0.0075(8) 0.0116(8) -0.0024(8)
    C7 0.0442(10) 0.0331(9) 0.0405(10) -0.0044(7) 0.0024(8) -0.0088(7)
    C8 0.0505(12) 0.0561(12) 0.0570(13) 0.0041(10) -0.0118(9) -0.0138(10)
    C9 0.0754(16) 0.0562(13) 0.0650(14) -0.0310(12) 0.0174(12) -0.0111(11)
    C10 0.0675(14) 0.0396(10) 0.0570(13) 0.0000(10) 0.0016(10) -0.0186(9)
_geom_special_details
;
All e.s.d.'s (except the e.s.d. in the dihedral angle between two l.s. planes)
are estimated using the full covariance matrix. The cell e.s.d.'s are taken
into account individually in the estimation of e.s.d.'s in distances, angles
and torsion angles; correlations between e.s.d.'s in cell parameters are only
used when they are defined by crystal symmetry. An approximate (isotropic)
treatment of cell e.s.d.'s is used for estimating e.s.d.'s involving l.s.
planes.
;
loop_
    _geom_bond_atom_site_label_1
    _geom_bond_atom_site_label_2
    _geom_bond_site_symmetry_2
    _geom_bond_distance
    _geom_bond_publ_flag
    Cl1 C2 . 1.8271(17) ?
    Cl2 C4 . 1.7278(16) ?
    Cl3 C5 . 1.7808(19) ?
    Cl4 C6 . 1.7593(18) ?
    Cl5 C6 . 1.790(2) ?
    O1 C1 . 1.188(2) ?
    C1 C2 . 1.543(2) ?
    C1 C6 . 1.553(2) ?
    C2 C3 . 1.501(2) ?
    C2 C7 . 1.569(2) ?
    C3 C4 . 1.322(2) ?
    C3 H3 . 0.9300 ?
    C4 C5 . 1.487(2) ?
    C5 C6 . 1.521(3) ?
    C5 H5 . 0.9800 ?
    C7 C8 . 1.524(3) ?
    C7 C9 . 1.531(3) ?
    C7 C10 . 1.538(2) ?
    C8 H8A . 0.9600 ?
    C8 H8B . 0.9600 ?
    C8 H8C . 0.9600 ?
    C9 H9A . 0.9600 ?
    C9 H9B . 0.9600 ?
    C9 H9C . 0.9600 ?
    C10 H10A . 0.9600 ?
    C10 H10B . 0.9600 ?
    C10 H10C . 0.9600 ?
loop_
    _geom_angle_atom_site_label_1
    _geom_angle_atom_site_label_2
    _geom_angle_atom_site_label_3
    _geom_angle_site_symmetry_1
    _geom_angle_site_symmetry_3
    _geom_angle
    _geom_angle_publ_flag
    O1 C1 C2 . . 123.48(16) ?
    O1 C1 C6 . . 119.52(17) ?
    C2 C1 C6 . . 117.00(14) ?
    C3 C2 C1 . . 112.72(13) ?
    C3 C2 C7 . . 111.88(14) ?
    C1 C2 C7 . . 113.04(14) ?
    C3 C2 Cl1 . . 105.30(11) ?
    C1 C2 Cl1 . . 103.84(11) ?
    C7 C2 Cl1 . . 109.40(11) ?
    C4 C3 C2 . . 124.13(15) ?
    C4 C3 H3 . . 117.9 ?
    C2 C3 H3 . . 117.9 ?
    C3 C4 C5 . . 125.00(15) ?
    C3 C4 Cl2 . . 120.98(13) ?
    C5 C4 Cl2 . . 114.03(12) ?
    C4 C5 C6 . . 109.63(14) ?
    C4 C5 Cl3 . . 109.88(12) ?
    C6 C5 Cl3 . . 111.96(13) ?
    C4 C5 H5 . . 108.4 ?
    C6 C5 H5 . . 108.4 ?
    Cl3 C5 H5 . . 108.4 ?
    C5 C6 C1 . . 112.78(14) ?
    C5 C6 Cl4 . . 111.74(13) ?
    C1 C6 Cl4 . . 110.43(13) ?
    C5 C6 Cl5 . . 106.09(12) ?
    C1 C6 Cl5 . . 107.08(13) ?
    Cl4 C6 Cl5 . . 108.43(10) ?
    C8 C7 C9 . . 109.08(18) ?
    C8 C7 C10 . . 109.08(16) ?
    C9 C7 C10 . . 107.62(17) ?
    C8 C7 C2 . . 108.04(14) ?
    C9 C7 C2 . . 109.78(15) ?
    C10 C7 C2 . . 113.17(16) ?
    C7 C8 H8A . . 109.5 ?
    C7 C8 H8B . . 109.5 ?
    H8A C8 H8B . . 109.5 ?
    C7 C8 H8C . . 109.5 ?
    H8A C8 H8C . . 109.5 ?
    H8B C8 H8C . . 109.5 ?
    C7 C9 H9A . . 109.5 ?
    C7 C9 H9B . . 109.5 ?
    H9A C9 H9B . . 109.5 ?
    C7 C9 H9C . . 109.5 ?
    H9A C9 H9C . . 109.5 ?
    H9B C9 H9C . . 109.5 ?
    C7 C10 H10A . . 109.5 ?
    C7 C10 H10B . . 109.5 ?
    H10A C10 H10B . . 109.5 ?
    C7 C10 H10C . . 109.5 ?
    H10A C10 H10C . . 109.5 ?
    H10B C10 H10C . . 109.5 ?
loop_
    _geom_torsion_atom_site_label_1
    _geom_torsion_atom_site_label_2
    _geom_torsion_atom_site_label_3
    _geom_torsion_atom_site_label_4
    _geom_torsion_site_symmetry_1
    _geom_torsion_site_symmetry_2
    _geom_torsion_site_symmetry_3
    _geom_torsion_site_symmetry_4
    _geom_torsion
    _geom_torsion_publ_flag
    O1 C1 C2 C3 . . . . 167.6(2) ?
    C6 C1 C2 C3 . . . . -12.6(2) ?
    O1 C1 C2 C7 . . . . 39.5(3) ?
    C6 C1 C2 C7 . . . . -140.75(16) ?
    O1 C1 C2 Cl1 . . . . -79.0(2) ?
    C6 C1 C2 Cl1 . . . . 100.79(15) ?
    C1 C2 C3 C4 . . . . -10.6(2) ?
    C7 C2 C3 C4 . . . . 118.08(18) ?
    Cl1 C2 C3 C4 . . . . -123.17(16) ?
    C2 C3 C4 C5 . . . . 2.4(3) ?
    C2 C3 C4 Cl2 . . . . -177.26(12) ?
    C3 C4 C5 C6 . . . . 28.3(2) ?
    Cl2 C4 C5 C6 . . . . -152.03(13) ?
    C3 C4 C5 Cl3 . . . . -95.12(18) ?
    Cl2 C4 C5 Cl3 . . . . 84.53(13) ?
    C4 C5 C6 C1 . . . . -48.3(2) ?
    Cl3 C5 C6 C1 . . . . 73.88(17) ?
    C4 C5 C6 Cl4 . . . . -173.43(12) ?
    Cl3 C5 C6 Cl4 . . . . -51.23(16) ?
    C4 C5 C6 Cl5 . . . . 68.58(15) ?
    Cl3 C5 C6 Cl5 . . . . -169.21(9) ?
    O1 C1 C6 C5 . . . . -137.5(2) ?
    C2 C1 C6 C5 . . . . 42.7(2) ?
    O1 C1 C6 Cl4 . . . . -11.7(2) ?
    C2 C1 C6 Cl4 . . . . 168.56(13) ?
    O1 C1 C6 Cl5 . . . . 106.2(2) ?
    C2 C1 C6 Cl5 . . . . -73.58(17) ?
    C3 C2 C7 C8 . . . . -69.95(19) ?
    C1 C2 C7 C8 . . . . 58.59(19) ?
    Cl1 C2 C7 C8 . . . . 173.76(13) ?
    C3 C2 C7 C9 . . . . 48.9(2) ?
    C1 C2 C7 C9 . . . . 177.43(16) ?
    Cl1 C2 C7 C9 . . . . -67.40(18) ?
    C3 C2 C7 C10 . . . . 169.15(16) ?
    C1 C2 C7 C10 . . . . -62.3(2) ?
    Cl1 C2 C7 C10 . . . . 52.87(18) ?
