# Supplementary material for: rac-2-tert-Butyl-2,4,5,6,6-penta­chloro­cyclo­hex-3-en-1-one
Source: Acta Crystallogr Sect E Struct Rep Online. 2011 Mar 15;67(Pt 4):o881. doi: 10.1107/S160053681100897X (PMC3100040; doi:10.1107/S160053681100897X)
Supplement: Supplementary file 2 [file e-67-0o881-Isup2.hkl]

# 
# h,k,l, Fc-squared, Fo-squared, sigma(Fo-squared) and status flag 
# 
data_I
_shelx_title ' C in P2(1)/n' 
_shelx_refln_list_code          4 
_shelx_F_calc_maximum      158.21 
_exptl_crystal_F_000       656.00 
_reflns_d_resolution_high  0.7828 
 
loop_ 
 _symmetry_equiv_pos_as_xyz 
 'x, y, z' 
 '-x+1/2, y+1/2, -z+1/2' 
 '-x, -y, -z' 
 'x-1/2, -y-1/2, z-1/2' 
 
_cell_length_a     6.9466 
_cell_length_b    15.7237 
_cell_length_c    12.1785 
_cell_angle_alpha  90.000 
_cell_angle_beta   94.903 
_cell_angle_gamma  90.000 
 
_shelx_F_squared_multiplier     1.000 
 
loop_ 
 _refln_index_h 
 _refln_index_k 
 _refln_index_l 
 _refln_F_squared_calc 
 _refln_F_squared_meas 
 _refln_F_squared_sigma 
 _refln_observed_status 
   2   0   0     6675.73     7133.91    111.35 o 
   4   0   0     3815.54     4044.31     92.48 o 
   6   0   0       50.17       53.66      3.72 o 
   8   0   0        0.04       -3.43      2.76 o 
   1   1   0      301.33      332.77      5.82 o 
   2   1   0     5283.57     5731.73     72.68 o 
   3   1   0      437.21      464.48      6.88 o 
   4   1   0      158.96      171.30      3.60 o 
   5   1   0       72.38       65.74      2.73 o 
   6   1   0      773.51      777.04     12.20 o 
   7   1   0      237.64      232.55      5.40 o 
   8   1   0        1.32        5.62      2.25 o 
   0   2   0     2089.76     2142.23     59.10 o 
   1   2   0      774.10      884.09     16.00 o 
   2   2   0     6755.73     7430.29    144.83 o 
   3   2   0      739.93      839.96     11.77 o 
   4   2   0      424.98      402.82      6.53 o 
   5   2   0      504.44      449.73      8.32 o 
   6   2   0        1.67       -0.70      1.30 o 
   7   2   0        0.12        2.69      1.80 o 
   8   2   0        5.95        9.68      2.25 o 
   1   3   0     8267.57     8848.60    214.24 o 
   2   3   0     7715.25     8032.84    112.82 o 
   3   3   0     2578.80     2628.17     37.80 o 
   4   3   0     2678.99     2763.36     34.27 o 
   5   3   0       72.61       70.44      2.78 o 
   6   3   0      434.41      449.44      7.41 o 
   7   3   0      256.44      242.89      6.30 o 
   8   3   0        4.53       -0.87      2.12 o 
   0   4   0    19500.84    19572.85    277.73 o 
   1   4   0      319.15      343.84      4.67 o 
   2   4   0     2292.77     2640.50     97.28 o 
   3   4   0     1909.93     1841.05     26.81 o 
   4   4   0      211.83      223.43      5.00 o 
   5   4   0     2741.33     2723.23     40.66 o 
   6   4   0       77.57       73.07      4.24 o 
   7   4   0      701.56      706.17     12.93 o 
   8   4   0        0.19        4.90      3.43 o 
   1   5   0       44.96       46.94      1.67 o 
   3   5   0      364.36      405.77      8.90 o 
   4   5   0     1640.58     1608.68     24.05 o 
   5   5   0        0.70        2.17      1.77 o 
   6   5   0       48.93       55.12      4.79 o 
   7   5   0        6.85        8.41      2.16 o 
   8   5   0       42.75       36.42      4.28 o 
   0   6   0     8591.75     8884.45    125.84 o 
   1   6   0      176.03      210.10      2.64 o 
   2   6   0     1022.19     1112.54     49.46 o 
   3   6   0     2573.74     2673.99     43.42 o 
   4   6   0      686.63      713.28     17.08 o 
   5   6   0       84.81       95.59      7.12 o 
   6   6   0      247.66      264.17      6.49 o 
   7   6   0       74.61      109.53      6.00 o 
   8   6   0        0.14        0.00      2.89 o 
   1   7   0     5055.64     5201.04     55.39 o 
   2   7   0       41.24       40.79      2.98 o 
   3   7   0     4508.22     5154.78    307.49 o 
   4   7   0        5.58        5.56      0.96 o 
   5   7   0      435.23      424.04      8.15 o 
   6   7   0      131.45      162.04      9.44 o 
   7   7   0       31.53       32.11      3.95 o 
   8   7   0       17.62       19.08      3.83 o 
   0   8   0        7.33        2.16      0.63 o 
   1   8   0     1159.11     1087.70     12.15 o 
   2   8   0     3231.29     3395.07     91.22 o 
   3   8   0      491.14      569.50     37.23 o 
   4   8   0       98.84      110.29      6.42 o 
   5   8   0      378.40      410.04     37.16 o 
   6   8   0        5.63        1.31      4.46 o 
   7   8   0       89.93       86.73      7.00 o 
   8   8   0       10.80        5.58      3.40 o 
   1   9   0      884.28      863.80     10.49 o 
   2   9   0      150.90      154.54      4.41 o 
   3   9   0      151.84      167.66     10.96 o 
   4   9   0     1368.20     1312.11     27.19 o 
   6   9   0       29.54       35.49      3.93 o 
   7   9   0       26.84       31.98      4.01 o 
   0  10   0     3108.63     2979.93     48.60 o 
   1  10   0       45.81       47.45      1.43 o 
   2  10   0        2.33        4.75      0.92 o 
   3  10   0      263.13      297.04     12.69 o 
   4  10   0     2330.84     2556.04    143.06 o 
   5  10   0      562.85      547.89     13.72 o 
   6  10   0       77.50       93.01      5.51 o 
   7  10   0      344.55      324.41     10.38 o 
   1  11   0      135.87      120.18      2.34 o 
   2  11   0      981.66      962.20     12.48 o 
   3  11   0       15.29       20.46      3.14 o 
   4  11   0      202.29      258.97      7.67 o 
   5  11   0        0.26        4.52      8.26 o 
   6  11   0      407.80      398.21     16.97 o 
   7  11   0       49.99       48.60      4.71 o 
   0  12   0     1553.30     1498.20     25.42 o 
   1  12   0      587.57      591.59      9.76 o 
   2  12   0      237.67      221.49      7.57 o 
   3  12   0       33.06       30.40      4.07 o 
   4  12   0        0.01        4.20      3.93 o 
   5  12   0        4.45       12.04      2.84 o 
   6  12   0        1.25       -3.22      3.88 o 
   7  12   0       34.60       30.33      5.64 o 
   1  13   0      118.00      112.17      3.68 o 
   2  13   0       15.89       11.83      2.31 o 
   4  13   0      120.50      146.58      9.96 o 
   5  13   0       13.38       13.90      3.04 o 
   6  13   0      105.62      108.76     10.43 o 
   0  14   0     2829.51     2784.46     46.26 o 
   1  14   0        2.12        3.40      1.38 o 
   2  14   0      108.82      101.01      3.75 o 
   3  14   0      144.09      189.82     15.90 o 
   4  14   0      289.03      270.24      8.55 o 
   5  14   0        8.16       11.99      2.88 o 
   6  14   0        1.29       -3.03      2.81 o 
   1  15   0      556.87      516.57     10.58 o 
   3  15   0      305.39      309.55     10.60 o 
   4  15   0       55.27       54.11      4.26 o 
   5  15   0       29.18       33.05      5.07 o 
   0  16   0      756.89      695.47     19.28 o 
   1  16   0       62.48       79.91      9.01 o 
   2  16   0        1.05       16.53     10.10 o 
   3  16   0        0.19        0.33      2.08 o 
   4  16   0        9.86        7.14      2.95 o 
   5  16   0      111.95      112.18      6.79 o 
   1  17   0       79.01       94.41      6.05 o 
   3  17   0      134.92      137.90      5.91 o 
   4  17   0       44.06       41.84      8.13 o 
   0  18   0       55.99       60.57      6.82 o 
   1  18   0       13.64       20.00      3.32 o 
   2  18   0       17.53       28.56      9.70 o 
   3  18   0      184.95      176.64      6.88 o 
   1  19   0      100.21      115.11      6.49 o 
   2  19   0        0.93        5.02      4.98 o 
   0  20   0        2.36       14.95      4.98 o 
  -7   0   1        2.77       -1.55      2.12 o 
  -5   0   1      546.46      553.21     10.81 o 
  -3   0   1      119.99       87.24      2.88 o 
  -1   0   1     8161.31     8843.47    200.01 o 
   1   0   1    10762.69    11226.72    203.59 o 
   3   0   1     1696.55     1708.53     39.90 o 
   5   0   1      331.43      313.92     10.09 o 
   7   0   1       45.13       45.76      6.21 o 
  -8   1   1       10.93       12.00      2.51 o 
  -7   1   1        6.99        3.60      1.70 o 
  -6   1   1      170.27      186.21      4.38 o 
  -5   1   1      870.11      836.66     10.75 o 
  -4   1   1     3960.92     4002.84     48.88 o 
  -2   1   1     1450.54     1468.32     16.84 o 
  -1   1   1      338.92      325.71      3.24 o 
   0   1   1      490.15      509.46      6.47 o 
   1   1   1     5645.94     5746.19     69.40 o 
   2   1   1      448.13      495.25      7.00 o 
   3   1   1       45.09       36.83      1.61 o 
   4   1   1      459.62      451.65      8.87 o 
   5   1   1      800.44      794.09     14.83 o 
   6   1   1        7.89        8.33      1.97 o 
   7   1   1      180.86      180.62      8.41 o 
   8   1   1       73.24       76.29      4.52 o 
  -8   2   1        0.10        1.73      1.86 o 
  -7   2   1       26.07       39.37      3.87 o 
  -6   2   1       41.52       30.04      2.07 o 
  -5   2   1      439.03      432.44      6.70 o 
  -4   2   1      212.03      205.59      3.69 o 
  -3   2   1       30.68       31.83      1.15 o 
  -2   2   1    25030.38    25345.15    267.96 o 
  -1   2   1     2679.05     2777.00     28.00 o 
   0   2   1     5177.80     5378.38     57.12 o 
   1   2   1     1257.53     1350.68     19.33 o 
   2   2   1     6166.73     6432.24     76.62 o 
   3   2   1      891.81      941.23     14.32 o 
   4   2   1      389.32      397.06      8.05 o 
   5   2   1      796.62      812.98     15.12 o 
   6   2   1      285.28      263.87      6.09 o 
   7   2   1       45.93       54.52      3.14 o 
   8   2   1      111.67      113.66      4.68 o 
  -8   3   1        8.08       15.43      2.73 o 
  -7   3   1        6.09        4.51      2.89 o 
  -6   3   1      103.59      104.19      3.40 o 
  -5   3   1       11.39       12.40      1.23 o 
  -4   3   1      266.14      246.00      4.19 o 
  -3   3   1      849.34      809.81     10.59 o 
  -2   3   1       25.73       27.50      1.02 o 
  -1   3   1      204.33      228.89      3.01 o 
   0   3   1      678.78      644.55      7.69 o 
   1   3   1     2712.88     2889.16     46.26 o 
   2   3   1     4990.03     5162.70     69.02 o 
   3   3   1     4719.62     4851.97     68.98 o 
   4   3   1        3.79        5.60      1.21 o 
   5   3   1      111.75       88.82      3.07 o 
   6   3   1      454.70      449.26      8.14 o 
   7   3   1       17.13       18.95      7.87 o 
   8   3   1       11.00       12.77      5.40 o 
  -8   4   1       69.40       87.69      5.66 o 
  -7   4   1      108.90      113.37      4.24 o 
  -6   4   1      274.37      278.94      5.17 o 
  -5   4   1      383.87      363.46      6.44 o 
  -4   4   1      195.58      202.47      4.41 o 
  -3   4   1       16.92       19.27      1.06 o 
  -2   4   1      340.91      338.90      4.51 o 
  -1   4   1       52.47       60.89      1.14 o 
   0   4   1     7327.79     7570.35     84.50 o 
   1   4   1     2543.65     2611.98     34.46 o 
   2   4   1     1285.23     1322.65     39.53 o 
   3   4   1      442.61      524.49      9.90 o 
   4   4   1      353.65      365.52      6.15 o 
   5   4   1       30.97       30.63      2.69 o 
   6   4   1       36.50       48.24      2.96 o 
   7   4   1       16.83       22.04      7.74 o 
   8   4   1       47.64       50.78      4.90 o 
  -8   5   1        0.00        0.49      2.72 o 
  -7   5   1       11.92       13.01      2.74 o 
  -6   5   1      419.26      445.04     21.37 o 
  -5   5   1      957.04      958.55     14.18 o 
  -4   5   1     1693.78     1654.10     25.06 o 
  -3   5   1      845.50      765.99     10.96 o 
  -2   5   1     1226.07     1243.22     15.64 o 
  -1   5   1     3995.06     4183.17     49.81 o 
   0   5   1     1241.77     1334.33     15.31 o 
   1   5   1    16882.23    16885.15    220.55 o 
   2   5   1       73.74       79.99      2.51 o 
   3   5   1      150.13      160.23      8.99 o 
   4   5   1       13.38       18.20      1.68 o 
   5   5   1     2287.85     2206.05     33.39 o 
   6   5   1      192.00      186.69      5.25 o 
   7   5   1        0.06        1.41      2.76 o 
   8   5   1       12.52       13.00      3.92 o 
  -8   6   1        1.44        0.76      2.85 o 
  -7   6   1      186.66      207.05      9.93 o 
  -6   6   1       67.32       72.74      4.77 o 
  -5   6   1      165.64      165.50      3.80 o 
  -4   6   1      691.53      688.87     11.44 o 
  -3   6   1       17.07       20.23      1.45 o 
  -2   6   1     1034.70     1078.62     12.82 o 
  -1   6   1     3203.11     3111.15     35.06 o 
   0   6   1      193.22      161.36      2.38 o 
   1   6   1      531.02      515.27      8.05 o 
   2   6   1       13.49       10.10      1.20 o 
   3   6   1       15.95       26.41      2.33 o 
   4   6   1        0.32        2.36      1.03 o 
   5   6   1      453.68      471.80      8.86 o 
   6   6   1       11.36       18.69      6.03 o 
   7   6   1      258.98      299.84     10.85 o 
   8   6   1       63.52       68.51      5.64 o 
  -8   7   1       93.78      111.34      6.41 o 
  -7   7   1       19.46       27.36      7.21 o 
  -6   7   1       93.99       98.52      3.54 o 
  -5   7   1        0.54        2.24      1.17 o 
  -4   7   1      751.75      717.67     10.75 o 
  -3   7   1      878.14      921.04     13.05 o 
  -2   7   1      311.58      300.56      6.32 o 
  -1   7   1      654.16      669.53      7.29 o 
   0   7   1      210.16      244.77      3.39 o 
   1   7   1     2700.02     2885.57     37.69 o 
   2   7   1     2536.81     2569.22     42.26 o 
   3   7   1       71.09       65.16      3.75 o 
   4   7   1        1.88        2.00      1.00 o 
   5   7   1      606.61      656.63     23.24 o 
   6   7   1       59.18       85.74     15.76 o 
   7   7   1       16.54       24.66      6.37 o 
   8   7   1        0.21        4.12      4.19 o 
  -8   8   1       58.39       79.90      5.88 o 
  -7   8   1       73.42       82.90      5.55 o 
  -6   8   1      938.20      932.73     21.04 o 
  -5   8   1     1089.65     1041.90     15.29 o 
  -4   8   1       11.77       15.07      2.06 o 
  -3   8   1       14.30       19.96      1.33 o 
  -2   8   1      813.48      782.77     15.47 o 
  -1   8   1      429.47      410.32      5.03 o 
   0   8   1      210.53      225.49      3.05 o 
   1   8   1     1134.37     1169.45     15.84 o 
   2   8   1     1334.17     1322.09     20.27 o 
   3   8   1      254.94      283.46     16.86 o 
   4   8   1      521.56      552.39     23.08 o 
   5   8   1      949.60     1038.64     30.88 o 
   6   8   1        3.67        7.87      3.46 o 
   7   8   1       19.97       27.69      5.40 o 
   8   8   1       74.00       76.38      6.04 o 
  -7   9   1       12.37       12.19      3.99 o 
  -6   9   1       11.79       16.40      3.12 o 
  -5   9   1      166.46      153.05      4.15 o 
  -4   9   1       15.64       20.77      2.35 o 
  -3   9   1      457.16      457.39     15.51 o 
  -2   9   1       94.62       83.36      2.57 o 
  -1   9   1      383.11      383.37      4.86 o 
   0   9   1      201.92      191.31      2.96 o 
   1   9   1     2581.10     2461.44     30.17 o 
   2   9   1        5.46        6.80      1.76 o 
   3   9   1     1240.43     1307.90     50.40 o 
   4   9   1      238.31      290.18     10.19 o 
   5   9   1      670.08      730.33     39.76 o 
   6   9   1      163.96      168.20      9.37 o 
   7   9   1       15.86       10.86      3.28 o 
  -7  10   1        4.26        2.93      2.83 o 
  -6  10   1       44.60       54.29      4.51 o 
  -5  10   1       20.31       21.71      2.49 o 
  -4  10   1      620.80      729.81     44.98 o 
  -3  10   1      610.89      622.61     26.01 o 
  -2  10   1       30.92       37.50      1.31 o 
  -1  10   1     2892.69     2718.46     29.54 o 
   0  10   1      603.17      571.23      7.32 o 
   1  10   1       32.98       30.31      1.20 o 
   2  10   1       13.00       11.66      1.35 o 
   3  10   1      930.03      922.71     25.46 o 
   5  10   1       90.46      107.51      8.65 o 
   6  10   1       32.80       42.17      4.17 o 
   7  10   1       50.99       57.60      5.02 o 
  -7  11   1       26.73       26.37      3.84 o 
  -6  11   1      101.51      108.38      6.82 o 
  -5  11   1      196.58      216.69      7.70 o 
  -4  11   1      316.96      305.81      7.51 o 
  -3  11   1      568.21      584.51     15.95 o 
  -2  11   1      261.08      264.80      3.98 o 
  -1  11   1        0.08        1.46      0.76 o 
   0  11   1        6.84        6.82      0.92 o 
   1  11   1        5.45        7.94      0.84 o 
   2  11   1       14.87       12.51      1.32 o 
   3  11   1      143.19      142.27      3.78 o 
   4  11   1      423.53      494.89     16.12 o 
   5  11   1      279.44      311.87     30.00 o 
   6  11   1      136.30      155.85     10.84 o 
   7  11   1       21.53       23.11      3.86 o 
  -7  12   1        0.27        1.95      2.96 o 
  -6  12   1       97.04       94.60      6.54 o 
  -5  12   1      102.11      106.46      5.53 o 
  -4  12   1      256.76      263.61      8.43 o 
  -3  12   1      148.16      157.61     16.13 o 
  -2  12   1     1565.51     1555.48     21.73 o 
  -1  12   1       92.23       86.77      2.45 o 
   0  12   1      256.01      242.73      4.15 o 
   1  12   1      532.96      511.05      7.42 o 
   2  12   1     2138.33     2144.24     32.37 o 
   3  12   1       97.34       93.30      3.82 o 
   4  12   1      271.09      281.67      9.82 o 
   5  12   1      325.78      348.85     34.08 o 
   6  12   1       26.81       35.45      3.96 o 
   7  12   1        1.18       -2.65      2.79 o 
  -6  13   1       14.51       17.44      3.53 o 
  -5  13   1        6.25        9.40      2.81 o 
  -4  13   1      506.16      513.87     13.44 o 
  -3  13   1      282.23      351.80     29.87 o 
  -2  13   1      476.66      442.61      8.89 o 
  -1  13   1      683.76      671.69     11.60 o 
   0  13   1      216.85      210.50      3.89 o 
   1  13   1       18.71       24.11      1.57 o 
   2  13   1      459.46      429.94      7.90 o 
   3  13   1       44.57       48.47      4.58 o 
   4  13   1       20.20       27.69      3.09 o 
   5  13   1      175.82      189.67     19.80 o 
   6  13   1       58.26       71.58      5.69 o 
  -6  14   1       58.45       63.58      5.12 o 
  -5  14   1        0.08        2.08      2.65 o 
  -4  14   1       59.18       63.16      4.58 o 
  -3  14   1      172.49      177.13      5.27 o 
  -2  14   1        1.13        3.39      1.47 o 
  -1  14   1      101.57       97.03      4.77 o 
   0  14   1        0.27        1.56      1.21 o 
   1  14   1      461.24      432.35      9.39 o 
   2  14   1       13.40        7.98      1.89 o 
   3  14   1        0.17       -2.49      2.04 o 
   4  14   1       18.66       17.05      3.72 o 
   5  14   1       22.98       18.90      3.27 o 
   6  14   1       66.68       95.02     13.19 o 
  -5  15   1      281.72      296.28      9.46 o 
  -4  15   1        3.08        2.44      2.30 o 
  -3  15   1       89.66      122.29     10.51 o 
  -2  15   1      115.61      115.57      4.12 o 
  -1  15   1       15.24       23.15      1.84 o 
   0  15   1        2.07        3.53      1.55 o 
   1  15   1        1.92        3.45      1.80 o 
   2  15   1       50.75       50.65      4.44 o 
   3  15   1      321.38      329.48     11.71 o 
   4  15   1       38.69       38.79      3.90 o 
   5  15   1      170.16      184.40     15.03 o 
  -5  16   1       50.64       51.79      4.65 o 
  -4  16   1      251.14      269.65      8.83 o 
  -3  16   1       34.85       35.58      4.47 o 
  -2  16   1      208.43      208.63      5.92 o 
  -1  16   1      173.86      218.47     23.48 o 
   0  16   1       62.28       70.32      4.64 o 
   1  16   1      463.18      438.63     24.71 o 
   2  16   1      241.72      228.20      6.19 o 
   3  16   1       45.47       46.16      3.30 o 
   4  16   1       22.00       22.65      3.53 o 
   5  16   1       38.58       40.07      4.46 o 
  -4  17   1       87.33       89.41      5.39 o 
  -3  17   1        0.00        1.05      3.93 o 
  -2  17   1      138.49      164.28      5.26 o 
  -1  17   1        0.03       10.11      6.95 o 
   0  17   1        6.54        5.51      3.41 o 
   1  17   1       32.37       32.69      6.03 o 
   2  17   1      195.22      190.48      6.94 o 
   3  17   1        9.80       12.10      2.91 o 
   4  17   1        3.54       -0.15      2.88 o 
  -3  18   1       26.48       27.03      4.26 o 
  -2  18   1       92.20      106.40     17.04 o 
  -1  18   1       26.58       28.53      4.20 o 
   0  18   1       60.25       56.77      4.81 o 
   1  18   1      371.79      375.22     12.51 o 
   2  18   1        0.54        0.93      2.68 o 
   3  18   1        0.29       -2.28      2.38 o 
  -2  19   1       84.86       90.93      5.90 o 
  -1  19   1      143.92      151.49      7.41 o 
   0  19   1       72.70       76.15      5.47 o 
   1  19   1       54.37       59.22      5.08 o 
   2  19   1       23.62       30.99      4.35 o 
   0  20   1       59.41       74.13      5.56 o 
  -8   0   2       19.57       17.87      3.77 o 
  -6   0   2      193.44      183.61      5.23 o 
  -4   0   2     2095.58     2113.98     40.50 o 
  -2   0   2     1347.21     1482.52     19.81 o 
   0   0   2    13298.71    12997.73    206.56 o 
   2   0   2     1138.80     1130.94     21.47 o 
   4   0   2      414.53      385.45     11.21 o 
   6   0   2      325.78      329.52     11.21 o 
   8   0   2       12.42       15.30      3.96 o 
  -8   1   2        0.32       -1.42      1.77 o 
  -7   1   2        1.05        0.59      2.01 o 
  -6   1   2      480.76      445.47      6.69 o 
  -5   1   2      181.40      168.27      3.72 o 
  -4   1   2       39.35       46.33      1.76 o 
  -3   1   2     1804.87     1872.97     25.16 o 
  -2   1   2      245.73      245.94      2.85 o 
  -1   1   2     3680.95     3891.60     35.92 o 
   0   1   2     3165.47     3323.92     35.55 o 
   1   1   2     1501.50     1468.39     21.27 o 
   2   1   2     4254.37     4641.82     65.78 o 
   3   1   2     2134.77     2285.35     33.13 o 
   4   1   2     1344.58     1303.54     22.42 o 
   5   1   2      293.08      283.35      8.02 o 
   6   1   2       60.63       60.28      3.44 o 
   7   1   2      114.67      121.51      6.32 o 
   8   1   2        0.00        7.24      2.54 o 
  -8   2   2       38.83       37.95      3.94 o 
  -7   2   2     1141.33     1075.03     14.19 o 
  -6   2   2       61.16       64.35      4.00 o 
  -5   2   2      401.91      395.60      6.22 o 
  -4   2   2       14.14       14.96      1.18 o 
  -3   2   2     1889.67     1837.13     21.51 o 
  -2   2   2     2688.64     2825.10     28.72 o 
  -1   2   2     5077.41     5269.88     48.62 o 
   0   2   2     4849.14     4830.69     54.57 o 
   1   2   2     3352.75     3389.63     43.65 o 
   2   2   2     1839.43     1901.99     23.28 o 
   3   2   2      113.67      150.97      3.37 o 
   4   2   2       60.26       66.00      2.85 o 
   5   2   2      225.10      218.07      5.89 o 
   6   2   2       12.19       11.45      2.52 o 
   7   2   2        7.86        5.10      2.19 o 
   8   2   2        4.22        2.59      6.50 o 
  -8   3   2       14.40       20.38      3.69 o 
  -7   3   2      190.43      208.03      5.43 o 
  -6   3   2       48.96       56.89      2.75 o 
  -5   3   2      186.74      170.58      3.55 o 
  -4   3   2        5.95        4.97      0.94 o 
  -3   3   2      146.30      130.13      2.46 o 
  -2   3   2     4583.38     4546.58     51.37 o 
  -1   3   2     6264.67     6237.35     62.76 o 
   0   3   2       10.97       13.19      0.68 o 
   1   3   2      378.42      389.79      5.54 o 
   2   3   2     1483.48     1699.02     27.28 o 
   3   3   2     1807.78     1905.61     27.89 o 
   4   3   2     1364.27     1358.24     21.02 o 
   5   3   2        4.44        4.20      1.67 o 
   6   3   2      146.46      151.78      7.31 o 
   7   3   2      226.74      218.39      6.77 o 
   8   3   2        0.07        3.92      3.14 o 
  -8   4   2       24.23       28.51      3.14 o 
  -7   4   2       36.62       42.74      2.87 o 
  -6   4   2       10.35       11.61      1.57 o 
  -5   4   2       11.86        8.68      1.29 o 
  -4   4   2     1873.30     1824.45     23.03 o 
  -3   4   2      372.98      361.79      4.94 o 
  -2   4   2     1090.91     1099.72     12.97 o 
  -1   4   2       95.42      111.29      1.85 o 
   0   4   2     6504.86     6612.62     74.02 o 
   1   4   2      489.85      452.31      5.95 o 
   2   4   2      564.13      655.42     22.83 o 
   3   4   2        1.31        0.75      0.79 o 
   4   4   2      800.45      758.31     12.29 o 
   5   4   2       78.16       78.89      5.00 o 
   6   4   2      657.08      667.71     12.12 o 
   7   4   2       33.69       40.72      3.49 o 
   8   4   2       28.38       32.05      4.42 o 
  -8   5   2       61.38       61.96      4.94 o 
  -7   5   2       32.33       29.69      2.58 o 
  -6   5   2      464.55      460.14      8.00 o 
  -5   5   2      421.69      418.93      7.12 o 
  -4   5   2       45.80       40.99      1.66 o 
  -3   5   2     1766.69     1797.53     19.78 o 
  -2   5   2     1749.09     1702.24     19.74 o 
  -1   5   2        2.71        2.87      0.52 o 
   0   5   2     7847.49     7826.53     87.39 o 
   1   5   2     1444.20     1449.60     24.21 o 
   2   5   2     5237.10     5453.57    101.91 o 
   3   5   2       34.26       29.70      2.03 o 
   4   5   2     1017.03      998.79     15.55 o 
   5   5   2      109.27       92.57      6.86 o 
   6   5   2      265.98      272.23      6.93 o 
   7   5   2        1.00        0.42      2.62 o 
   8   5   2       15.26       12.31      3.67 o 
  -8   6   2        9.73       13.28      3.29 o 
  -7   6   2      209.34      210.78      5.55 o 
  -6   6   2      151.71      155.69      3.90 o 
  -5   6   2      158.54      150.11      3.53 o 
  -4   6   2     1824.03     1764.64     22.41 o 
  -3   6   2      304.47      321.14      4.32 o 
  -2   6   2       72.55       95.96      1.98 o 
  -1   6   2      525.99      452.77      5.46 o 
   0   6   2    11736.22    12124.02    121.18 o 
   1   6   2      438.63      433.02      8.13 o 
   2   6   2      827.06      794.68     14.19 o 
   3   6   2      338.98      384.93      6.44 o 
   4   6   2      137.29      149.82      3.63 o 
   5   6   2        3.12        7.30      3.18 o 
   6   6   2        5.59        7.15      2.70 o 
   7   6   2       15.67       29.37      7.08 o 
   8   6   2       11.93       12.15      3.59 o 
  -8   7   2       19.98       26.61      3.96 o 
  -7   7   2      188.81      198.95      7.43 o 
  -6   7   2        6.72       14.04      2.46 o 
  -5   7   2       91.50       79.77      4.30 o 
  -4   7   2        1.01        0.02      0.94 o 
  -3   7   2       55.83       65.07      1.62 o 
  -2   7   2        0.24        1.73      0.76 o 
  -1   7   2      924.97      949.65     12.24 o 
   0   7   2      351.05      391.54      5.09 o 
   1   7   2       68.01       70.01      1.56 o 
   2   7   2     3443.06     3640.93     53.35 o 
   3   7   2     1026.73      980.31     17.70 o 
   4   7   2       50.59       45.14      1.82 o 
   5   7   2        5.03        7.83      3.08 o 
   6   7   2        2.13        1.76      2.68 o 
   7   7   2      246.86      250.25      9.08 o 
   8   7   2       22.83       23.57      4.20 o 
  -8   8   2        2.11        2.19      3.19 o 
  -7   8   2       35.46       29.12      4.45 o 
  -6   8   2       29.71       25.58      2.57 o 
  -5   8   2       92.28      105.61      7.48 o 
  -4   8   2      138.25      138.17      3.63 o 
  -3   8   2     3177.01     3086.90     38.10 o 
  -2   8   2       66.03       58.29      1.83 o 
  -1   8   2     1241.30     1177.96     14.01 o 
   0   8   2     1464.43     1416.36     16.63 o 
   1   8   2     3288.42     3014.61     62.45 o 
   2   8   2       94.18       90.03      2.74 o 
   3   8   2       56.59       51.47      2.35 o 
   4   8   2      169.96      157.73      6.47 o 
   5   8   2        2.45       11.60      9.05 o 
   6   8   2        6.16        1.58      2.46 o 
   7   8   2      123.30      109.85      9.15 o 
  -7   9   2       45.13       42.28      4.13 o 
  -6   9   2       65.58       68.21      4.58 o 
  -5   9   2        0.55        0.86      1.53 o 
  -4   9   2       96.10      101.19      4.04 o 
  -3   9   2      542.45      543.88      7.88 o 
  -2   9   2     1222.64     1205.66     15.57 o 
  -1   9   2      616.21      632.32      8.63 o 
   0   9   2      230.76      240.17      3.59 o 
   1   9   2      552.28      548.35      7.41 o 
   2   9   2     1137.13     1114.77     17.51 o 
   3   9   2     1263.29     1163.01     18.54 o 
   4   9   2        1.32        2.24      2.88 o 
   5   9   2       26.61       37.23      6.03 o 
   6   9   2       39.01       51.99      9.18 o 
   7   9   2        6.35       14.27      3.72 o 
  -7  10   2        8.66        7.93      2.92 o 
  -6  10   2       70.36       77.43      4.94 o 
  -5  10   2       15.92       19.67      3.54 o 
  -4  10   2     1174.41     1214.09     19.19 o 
  -3  10   2        7.70       12.27      3.39 o 
  -2  10   2      154.07      149.46      5.65 o 
  -1  10   2      311.01      297.39      4.73 o 
   0  10   2     2795.46     2876.06     35.29 o 
   1  10   2       47.01       41.25      1.42 o 
   2  10   2       52.06       54.13      2.23 o 
   3  10   2      102.60       82.10      6.74 o 
   4  10   2       24.07       22.67      2.22 o 
   5  10   2       14.85       14.49      2.56 o 
   6  10   2        0.03        1.55      2.60 o 
   7  10   2       23.31       28.61      4.18 o 
  -7  11   2       17.23       13.61      3.46 o 
  -6  11   2       89.23      102.59      5.59 o 
  -5  11   2      145.38      167.19     10.17 o 
  -4  11   2        5.61        4.81      1.74 o 
  -3  11   2     2217.17     2229.51     33.35 o 
  -2  11   2      114.02      113.60      3.60 o 
  -1  11   2       98.64      104.89      2.43 o 
   0  11   2      116.45      122.49      2.79 o 
   1  11   2      193.30      202.38      3.45 o 
   2  11   2        8.31       11.24      1.33 o 
   3  11   2      877.84      819.39     13.80 o 
   4  11   2      126.37      164.10     17.07 o 
   5  11   2       16.86       23.48      3.71 o 
   6  11   2        0.24        5.88      2.82 o 
   7  11   2      228.79      228.07      8.97 o 
  -7  12   2       80.38       85.69      7.53 o 
  -6  12   2       53.21       60.68      4.83 o 
  -5  12   2       33.40       33.46      3.48 o 
  -4  12   2        6.60        8.51      2.23 o 
  -3  12   2      749.05      746.61     12.94 o 
  -2  12   2      126.97      147.89     10.41 o 
  -1  12   2        0.26        1.73      0.96 o 
   0  12   2      270.28      265.29      5.04 o 
   1  12   2      186.11      194.68      3.46 o 
   2  12   2        9.64       11.57      1.48 o 
   3  12   2        4.73        3.78      2.12 o 
   4  12   2       51.93       61.01      5.11 o 
   5  12   2      261.81      243.65      8.19 o 
   6  12   2      327.22      339.32     17.18 o 
  -6  13   2       17.01       15.14      3.34 o 
  -5  13   2       21.02       27.85      4.62 o 
  -4  13   2       36.77       38.84      3.53 o 
  -3  13   2      510.01      521.35     10.88 o 
  -2  13   2       17.49       17.87      2.36 o 
  -1  13   2      880.83      837.06     11.58 o 
   0  13   2       35.33       36.97      1.64 o 
   1  13   2       71.77       62.95      2.17 o 
   2  13   2       67.00       76.84      3.50 o 
   3  13   2      578.00      542.78     11.43 o 
   4  13   2       57.83       50.56      3.42 o 
   5  13   2       29.42       30.57      3.84 o 
   6  13   2       15.72       20.62      4.66 o 
  -6  14   2       19.87       21.85      3.69 o 
  -5  14   2       73.83       73.79      5.59 o 
  -4  14   2       15.27       18.04      2.77 o 
  -3  14   2       20.42       28.64      2.46 o 
  -2  14   2       22.19       17.38      1.79 o 
  -1  14   2     1111.97     1117.02     16.38 o 
   0  14   2      583.81      590.01      8.67 o 
   1  14   2      442.19      437.22      8.89 o 
   2  14   2        0.06       -0.13      1.21 o 
   3  14   2       82.00       86.14      3.83 o 
   4  14   2      179.29      188.32      7.25 o 
   5  14   2       60.25       55.62      5.00 o 
   6  14   2        0.29        9.75      3.39 o 
  -5  15   2        1.34       -0.28      2.67 o 
  -4  15   2       38.90       41.61      3.74 o 
  -3  15   2      114.29      115.81      4.36 o 
  -2  15   2       11.87       15.75      1.99 o 
  -1  15   2       26.33       30.68      2.88 o 
   0  15   2      391.92      378.61      7.56 o 
   1  15   2      136.33      129.63      4.34 o 
   2  15   2      483.22      465.77     10.56 o 
   3  15   2       30.09       31.66      4.08 o 
   4  15   2      526.70      533.08     14.01 o 
   5  15   2        6.58        3.28      2.91 o 
  -5  16   2       19.29       18.67      3.47 o 
  -4  16   2       27.60       29.65      3.46 o 
  -3  16   2       55.18       65.39      8.68 o 
  -2  16   2        0.03        1.91      1.70 o 
  -1  16   2      374.58      400.16     19.41 o 
   0  16   2      235.13      220.67      6.23 o 
   1  16   2       88.38       85.02      5.10 o 
   2  16   2       22.87       21.89      3.43 o 
   3  16   2      178.20      170.26      6.91 o 
   4  16   2       20.71       18.40      3.44 o 
   5  16   2       63.41       62.16      5.44 o 
  -4  17   2        3.68        2.05      2.43 o 
  -3  17   2      238.77      258.00      8.29 o 
  -2  17   2      105.03      107.33      4.35 o 
  -1  17   2       99.82      116.22     19.53 o 
   0  17   2      191.71      184.73      7.69 o 
   1  17   2      160.71      143.98      6.74 o 
   2  17   2       80.52       90.31      7.34 o 
   3  17   2       68.67       65.93      4.85 o 
   4  17   2       17.91       14.75      6.41 o 
  -3  18   2       88.53       95.97      7.23 o 
  -2  18   2      151.41      164.37     15.21 o 
  -1  18   2       89.50       76.89      5.28 o 
   0  18   2        1.10        0.58      2.50 o 
   1  18   2       76.11       85.45      5.47 o 
   2  18   2        0.17       -0.62      2.46 o 
   3  18   2       24.78       24.79      3.64 o 
  -2  19   2       15.64       19.51      4.46 o 
  -1  19   2        5.46        1.44      2.78 o 
   0  19   2       14.92        8.03      3.15 o 
   1  19   2        6.96       16.39      3.46 o 
   2  19   2       14.53       16.33      3.24 o 
  -7   0   3      852.94      780.83     15.24 o 
  -5   0   3     2520.39     2444.06     47.01 o 
  -3   0   3     1001.41     1051.61     17.89 o 
  -1   0   3     8649.01     8467.86    121.44 o 
   1   0   3     1155.53     1113.91     21.23 o 
   3   0   3     1821.20     1878.25     43.97 o 
   5   0   3      245.74      242.03     12.72 o 
   7   0   3      385.38      400.85     13.62 o 
  -8   1   3        1.11        0.49      1.86 o 
  -7   1   3       88.01       97.19      3.12 o 
  -6   1   3      122.09      112.46      3.29 o 
  -5   1   3      228.14      226.67      4.45 o 
  -4   1   3     1459.82     1359.99     18.87 o 
  -3   1   3      995.23      917.85     11.14 o 
  -2   1   3     2058.31     2006.17     19.70 o 
  -1   1   3       86.33       84.05      1.30 o 
   0   1   3       20.84       12.39      0.73 o 
   1   1   3     4768.97     4840.72     68.54 o 
   2   1   3    15711.22    16030.46    226.00 o 
   3   1   3     2705.83     2881.96     46.93 o 
   4   1   3      476.83      480.14      9.56 o 
   5   1   3     2866.81     2852.15     47.42 o 
   6   1   3      281.60      282.09      7.23 o 
   7   1   3      127.54      121.07      5.03 o 
   8   1   3       20.98       20.85      3.66 o 
  -8   2   3       10.31       23.60      3.03 o 
  -7   2   3       70.33       76.43      4.99 o 
  -6   2   3     1292.14     1244.49     15.71 o 
  -5   2   3      218.28      205.83      4.13 o 
  -4   2   3        5.99        6.14      0.90 o 
  -3   2   3       82.94       62.31      1.58 o 
  -2   2   3      258.06      254.58      3.11 o 
  -1   2   3      185.88      161.41      1.90 o 
   0   2   3     5601.13     5773.49     65.16 o 
   1   2   3      285.10      292.49      4.61 o 
   2   2   3       58.67       64.25      2.70 o 
   3   2   3      182.08      213.23      4.41 o 
   4   2   3     1230.83     1200.11     20.84 o 
   5   2   3      672.35      668.24     13.13 o 
   6   2   3       25.17       33.73      2.85 o 
   7   2   3        1.61        5.48      2.14 o 
   8   2   3      224.70      251.26      8.99 o 
  -8   3   3       68.25       79.24      4.61 o 
  -7   3   3        0.01        0.03      1.99 o 
  -6   3   3       71.28       68.02      2.54 o 
  -5   3   3      309.31      319.93      5.74 o 
  -4   3   3      386.99      344.77      5.37 o 
  -3   3   3     4043.06     4261.10     52.02 o 
  -2   3   3     8238.63     8379.88     84.71 o 
  -1   3   3     2368.57     2574.46     26.25 o 
   0   3   3      343.56      353.48      5.07 o 
   1   3   3     7347.60     7517.44     96.36 o 
   2   3   3     8305.23     8695.70    122.65 o 
   3   3   3     5064.05     5208.80     74.24 o 
   4   3   3      128.53      133.28      3.80 o 
   5   3   3      657.20      654.60     11.61 o 
   6   3   3       25.76       30.02      2.53 o 
   7   3   3       54.53       57.17      4.63 o 
   8   3   3       10.74       13.31      3.84 o 
  -8   4   3       32.97       40.28      3.10 o 
  -7   4   3      165.63      157.12      4.75 o 
  -6   4   3        1.69        4.95      1.27 o 
  -5   4   3      724.40      699.25      9.94 o 
  -4   4   3        0.49        3.18      0.88 o 
  -3   4   3      212.52      200.22      3.33 o 
  -2   4   3     8516.50     8905.69     94.64 o 
  -1   4   3     1370.59     1375.03     15.08 o 
   0   4   3    10834.22    10973.68    122.74 o 
   1   4   3      334.83      314.88      4.88 o 
   2   4   3     3012.25     3074.96     48.76 o 
   3   4   3      847.69      872.99     12.23 o 
   4   4   3     1338.16     1330.44     20.35 o 
   5   4   3      101.03       95.80      3.92 o 
   6   4   3       38.67       48.66      5.91 o 
   7   4   3        3.82       13.39      3.27 o 
   8   4   3        1.90        1.09      3.11 o 
  -8   5   3        0.03       -0.40      2.13 o 
  -7   5   3       69.33       77.76      4.19 o 
  -6   5   3       29.01       29.43      2.09 o 
  -5   5   3        6.18        4.05      1.07 o 
  -4   5   3      560.41      488.12      7.16 o 
  -3   5   3      428.01      512.87      7.15 o 
  -2   5   3     7327.55     7906.44     95.06 o 
  -1   5   3     1704.89     1796.94     19.54 o 
   0   5   3       12.02       22.31      1.01 o 
   1   5   3       82.81       92.09      2.01 o 
   2   5   3     4215.25     4173.33     59.36 o 
   3   5   3      601.79      567.46      9.20 o 
   4   5   3      237.51      245.47      5.05 o 
   5   5   3      494.90      462.85      9.86 o 
   6   5   3        9.71       11.88      2.54 o 
   7   5   3       71.47       76.39      6.26 o 
   8   5   3        0.16       -5.52      3.83 o 
  -8   6   3        0.13       -2.35      3.39 o 
  -7   6   3       83.67       74.68      4.00 o 
  -6   6   3      131.20      108.25      4.79 o 
  -5   6   3       16.20       13.63      1.45 o 
  -4   6   3       66.04       71.88      2.73 o 
  -3   6   3       29.79       26.75      1.13 o 
  -2   6   3     2932.82     2944.80     39.13 o 
  -1   6   3     1332.06     1408.46     17.72 o 
   0   6   3      219.62      203.55      3.31 o 
   1   6   3       85.48       79.16      1.85 o 
   2   6   3     4110.98     4103.25     67.14 o 
   3   6   3     1864.98     1841.07     26.99 o 
   4   6   3     1217.10     1205.07     18.50 o 
   5   6   3      607.75      576.56     11.59 o 
   6   6   3        0.55        3.50      2.50 o 
   7   6   3       26.75       29.20      4.07 o 
   8   6   3      137.79      132.82      7.88 o 
  -8   7   3      241.53      238.92     10.97 o 
  -7   7   3        0.73        3.22      2.92 o 
  -6   7   3      144.72      113.39      4.26 o 
  -5   7   3       53.92       49.31      2.23 o 
  -4   7   3     3151.05     3085.03     38.14 o 
  -3   7   3      148.21      173.09      3.36 o 
  -2   7   3     4117.40     4065.11     53.71 o 
  -1   7   3      534.83      497.16      7.52 o 
   0   7   3      127.65      118.15      2.09 o 
   1   7   3     1408.48     1377.40     18.64 o 
   2   7   3      423.47      466.49      9.27 o 
   3   7   3       47.16       41.92      3.02 o 
   4   7   3     1582.55     1528.80     22.95 o 
   5   7   3       28.16       18.39      2.37 o 
   6   7   3       16.41       14.38      2.92 o 
   7   7   3       56.71       48.89      4.74 o 
  -8   8   3        1.33        3.50      3.91 o 
  -7   8   3       45.71       52.72      4.31 o 
  -6   8   3        8.41        5.71      1.89 o 
  -5   8   3      179.28      167.27      4.38 o 
  -4   8   3      768.65      762.21     10.54 o 
  -3   8   3      550.52      540.95      7.87 o 
  -2   8   3     4451.98     4404.72     53.62 o 
  -1   8   3     1196.98     1201.53     15.42 o 
   0   8   3      847.87      847.32      9.71 o 
   1   8   3       10.31       17.40      1.03 o 
   2   8   3      812.93      815.83     13.30 o 
   3   8   3      131.34      112.31      3.42 o 
   4   8   3      251.95      255.88     11.12 o 
   5   8   3      210.61      197.54      7.37 o 
   6   8   3       70.35       76.82      5.19 o 
   7   8   3       27.22       29.81      4.59 o 
  -7   9   3       12.74       12.51      2.85 o 
  -6   9   3       86.03       77.05      4.54 o 
  -5   9   3      168.24      168.68      5.78 o 
  -4   9   3      128.16      128.75      4.31 o 
  -3   9   3      469.61      459.60      9.12 o 
  -2   9   3      104.42       96.73      2.62 o 
  -1   9   3      251.96      260.10      4.15 o 
   0   9   3      152.17      160.20      2.74 o 
   1   9   3       91.63       73.56      1.74 o 
   2   9   3      233.64      208.62      4.65 o 
   3   9   3      401.26      382.50     13.51 o 
   4   9   3        6.58        2.80      1.66 o 
   5   9   3      247.06      258.23      7.17 o 
   6   9   3       97.40       90.52      5.61 o 
   7   9   3      126.91      138.05      7.11 o 
  -7  10   3       16.23       15.94      3.26 o 
  -6  10   3        6.47        6.09      2.48 o 
  -5  10   3      679.61      656.26     12.98 o 
  -4  10   3      244.24      258.04      9.29 o 
  -3  10   3      609.21      604.68     10.38 o 
  -2  10   3     1475.96     1419.99     19.94 o 
  -1  10   3      996.43      972.81     12.89 o 
   0  10   3     1745.29     1711.06     20.22 o 
   1  10   3        1.52        1.69      0.63 o 
   2  10   3      127.93      132.97      3.54 o 
   3  10   3        1.24        1.50      1.22 o 
   4  10   3        0.80        1.03      1.45 o 
   5  10   3       32.38       28.10      3.95 o 
   6  10   3        6.06        7.80      2.91 o 
   7  10   3       79.47       78.71      6.05 o 
  -7  11   3       28.50       31.47      5.24 o 
  -6  11   3        2.47        2.25      2.49 o 
  -5  11   3       38.78       41.65      3.70 o 
  -4  11   3        0.08        1.10      1.46 o 
  -3  11   3      286.02      283.93      5.94 o 
  -2  11   3     2315.66     2263.46     30.97 o 
  -1  11   3     1192.62     1157.65     15.24 o 
   0  11   3      413.08      395.90      5.58 o 
   1  11   3     3594.29     3491.57     42.70 o 
   2  11   3       36.74       32.98      1.96 o 
   3  11   3      263.26      264.83      9.54 o 
   4  11   3      253.43      254.27      6.89 o 
   5  11   3      232.75      230.00      8.07 o 
   6  11   3       98.48      101.38      6.40 o 
   7  11   3        5.39        5.79      3.46 o 
  -7  12   3       56.94       70.38      7.09 o 
  -6  12   3       88.87      107.52      5.94 o 
  -5  12   3       66.82       69.27      5.55 o 
  -4  12   3       43.94       42.82      2.96 o 
  -3  12   3        0.56        3.70      1.65 o 
  -2  12   3      386.52      399.29     10.30 o 
  -1  12   3      125.36      108.80      2.64 o 
   0  12   3      124.06      132.58      2.84 o 
   1  12   3      122.27      123.37      2.87 o 
   2  12   3      224.92      201.27      5.67 o 
   3  12   3       61.31       61.95      2.94 o 
   4  12   3        1.88        0.79      2.54 o 
   5  12   3        2.98        0.12      2.52 o 
   6  12   3        9.04       13.43      3.43 o 
  -6  13   3        4.23        8.26      3.00 o 
  -5  13   3       58.67       60.48      4.46 o 
  -4  13   3       97.36       94.24      4.76 o 
  -3  13   3        3.16        4.79      1.45 o 
  -2  13   3      380.66      355.78      7.10 o 
  -1  13   3      110.76      115.93      2.76 o 
   0  13   3       10.84       10.84      1.12 o 
   1  13   3      296.93      295.82      6.04 o 
   2  13   3     1907.49     1811.63     31.38 o 
   3  13   3        0.37        2.10      3.80 o 
   4  13   3      114.53      103.91      4.39 o 
   5  13   3      117.00      121.55      6.35 o 
   6  13   3      120.47      108.81      6.27 o 
  -6  14   3       76.65       77.77      5.35 o 
  -5  14   3      357.82      349.62     12.09 o 
  -4  14   3        2.30        3.88      2.18 o 
  -3  14   3       96.64       98.63      4.07 o 
  -2  14   3        0.76        1.35      1.32 o 
  -1  14   3      249.37      252.49      5.69 o 
   0  14   3        7.17        3.93      0.92 o 
   1  14   3      487.19      479.07      8.83 o 
   2  14   3      140.77      147.10      4.78 o 
   3  14   3      361.79      321.78      8.00 o 
   4  14   3      352.16      338.57     10.33 o 
   5  14   3      122.33      123.02     10.21 o 
  -5  15   3       82.74       85.12      5.96 o 
  -4  15   3       10.66        7.30      2.54 o 
  -3  15   3      153.68      152.54      5.72 o 
  -2  15   3       35.91       39.65      4.05 o 
  -1  15   3        0.92        0.56      1.39 o 
   0  15   3       26.21       33.33      3.93 o 
   1  15   3      251.54      243.97      7.80 o 
   2  15   3        2.34       -1.65      2.31 o 
   3  15   3        0.00       -2.50      1.66 o 
   4  15   3        1.31        5.01      2.75 o 
   5  15   3      251.49      251.65     11.91 o 
  -5  16   3        8.18        5.37      2.81 o 
  -4  16   3       28.18       30.86      3.56 o 
  -3  16   3      154.77      164.30      6.16 o 
  -2  16   3       11.20       16.68      2.19 o 
  -1  16   3      227.17      217.57      7.04 o 
   0  16   3      120.68      112.92      4.44 o 
   1  16   3        1.16        3.38      2.03 o 
   2  16   3        1.07        3.83      2.44 o 
   3  16   3        1.78       -0.82      2.40 o 
   4  16   3        4.77       11.80      3.31 o 
  -4  17   3       12.53       13.76      2.81 o 
  -3  17   3      103.61      103.43      5.13 o 
  -2  17   3        9.73        8.36      2.45 o 
  -1  17   3      189.05      176.18      6.39 o 
   0  17   3        2.42        5.35      2.22 o 
   1  17   3       60.78       60.09      4.36 o 
   2  17   3      362.43      375.38     10.90 o 
   3  17   3        4.02        4.16      2.88 o 
   4  17   3        8.66        5.20      3.15 o 
  -3  18   3        4.98        3.10      2.46 o 
  -2  18   3      167.06      145.50      7.02 o 
  -1  18   3       18.30       17.28      3.24 o 
   0  18   3       45.64       42.80      4.26 o 
   1  18   3       55.46       58.90      4.37 o 
   2  18   3       92.39       87.24      5.41 o 
   3  18   3        3.21        0.87      2.65 o 
  -2  19   3        4.08       -0.51      2.50 o 
  -1  19   3       29.08       29.63      3.89 o 
   0  19   3        0.96        2.26      2.62 o 
   1  19   3        8.09       10.44      4.20 o 
   2  19   3       30.41       37.62      4.17 o 
  -8   0   4      439.19      460.06     12.25 o 
  -6   0   4      903.51      876.42     18.72 o 
  -4   0   4      238.84      228.91      5.13 o 
  -2   0   4     8839.54     9126.17    131.04 o 
   0   0   4     1387.68     1397.97     18.93 o 
   2   0   4       41.91       53.09      5.38 o 
   4   0   4     2693.29     2709.29     63.40 o 
   6   0   4       25.34       34.72      4.17 o 
   8   0   4        7.09       14.37     11.14 o 
  -8   1   4        4.32        6.15      2.07 o 
  -7   1   4        0.01       -2.28      1.52 o 
  -6   1   4       44.67       50.89      2.37 o 
  -5   1   4        3.11        3.40      0.92 o 
  -4   1   4       23.52       17.19      1.15 o 
  -3   1   4      154.86      165.62      2.64 o 
  -2   1   4      433.39      459.29      5.83 o 
  -1   1   4     5303.95     5465.05     62.07 o 
   0   1   4    10875.82    11291.95    126.31 o 
   1   1   4     3643.18     3609.10     43.69 o 
   2   1   4      441.47      497.43      8.29 o 
   3   1   4     6812.98     6871.34    109.90 o 
   4   1   4     1688.54     1655.07     28.24 o 
   5   1   4      139.95      148.60      5.05 o 
   6   1   4       47.06       51.04      3.39 o 
   7   1   4       24.94       22.38      2.92 o 
   8   1   4        2.55        1.14      2.85 o 
  -8   2   4        3.38        2.84      1.89 o 
  -7   2   4     1018.52      980.26     14.00 o 
  -6   2   4       59.87       63.01      2.41 o 
  -5   2   4        2.17        1.46      0.81 o 
  -4   2   4      658.01      680.17      9.41 o 
  -3   2   4     4575.53     4279.80     48.90 o 
  -2   2   4     3725.02     3924.53     42.23 o 
  -1   2   4     5050.11     4935.47     52.71 o 
   0   2   4     2172.19     2315.95     28.34 o 
   1   2   4     1043.82      953.11     16.41 o 
   2   2   4     3203.08     3434.57     45.32 o 
   3   2   4       61.60       79.74      2.96 o 
   4   2   4       23.14       30.03      3.10 o 
   5   2   4      653.00      652.30     12.89 o 
   6   2   4       59.42       57.36      3.30 o 
   7   2   4       57.94       48.46      3.48 o 
   8   2   4        4.67        8.25      3.67 o 
  -8   3   4       30.40       28.74      3.19 o 
  -7   3   4       45.04       54.63      2.88 o 
  -6   3   4      470.58      440.19      7.64 o 
  -5   3   4        0.00        0.11      1.35 o 
  -4   3   4     2339.95     2342.71     29.34 o 
  -3   3   4     1062.78     1157.34     13.90 o 
  -2   3   4       21.07       12.64      0.78 o 
  -1   3   4     1258.65     1290.38     14.29 o 
   0   3   4      318.43      330.97      5.22 o 
   1   3   4     1381.27     1357.87     22.59 o 
   2   3   4      582.27      582.57      9.52 o 
   3   3   4     1677.07     1682.37     25.15 o 
   4   3   4      339.39      346.12      6.95 o 
   5   3   4        6.94        6.65      1.84 o 
   6   3   4       52.97       50.78      3.76 o 
   7   3   4      176.76      181.37      7.70 o 
   8   3   4       69.28       82.35      6.56 o 
  -8   4   4       21.57       29.12      3.16 o 
  -7   4   4        0.88        0.33      1.68 o 
  -6   4   4      315.82      283.62      5.22 o 
  -5   4   4      126.64      129.46      3.13 o 
  -4   4   4      197.53      192.63      3.49 o 
  -3   4   4      156.62      144.10      2.64 o 
  -2   4   4      434.39      445.20      5.74 o 
  -1   4   4    11536.32    12161.25    136.65 o 
   0   4   4     1867.14     1900.44     23.62 o 
   1   4   4       94.19      116.49      2.53 o 
   2   4   4        0.34        2.73      0.89 o 
   3   4   4     2594.88     2574.97     37.63 o 
   4   4   4      123.37      139.20      5.87 o 
   5   4   4      474.02      475.07     10.18 o 
   6   4   4      115.51      124.63      4.90 o 
   7   4   4      284.57      287.61      9.98 o 
   8   4   4       10.75        6.06      4.52 o 
  -8   5   4      145.20      133.74      5.39 o 
  -7   5   4        4.05        5.91      1.81 o 
  -6   5   4      393.85      389.31      6.49 o 
  -5   5   4        6.97        7.91      1.17 o 
  -4   5   4     1754.75     1709.54     21.82 o 
  -3   5   4      280.73      227.86      3.73 o 
  -2   5   4     2520.01     2539.38     31.35 o 
  -1   5   4       25.17       26.48      1.11 o 
   0   5   4     1166.57     1128.41     14.46 o 
   1   5   4      918.38      906.14     12.72 o 
   2   5   4      601.98      606.11      9.69 o 
   3   5   4      672.68      686.03     11.11 o 
   4   5   4       67.67       73.17      2.75 o 
   5   5   4       57.07       57.13      5.97 o 
   6   5   4      115.31      124.81      6.55 o 
   7   5   4       12.82       14.64      3.84 o 
   8   5   4        2.61       -0.74      3.97 o 
  -8   6   4       52.20       61.06      6.30 o 
  -7   6   4       14.81        9.93      2.18 o 
  -6   6   4      269.52      260.70      6.09 o 
  -5   6   4      451.36      426.28      6.69 o 
  -4   6   4      865.87      857.86     11.63 o 
  -3   6   4      108.19      107.05      2.25 o 
  -2   6   4     4296.63     4478.82     59.10 o 
  -1   6   4      792.56      877.79     11.48 o 
   0   6   4     4143.16     4183.48     50.87 o 
   1   6   4      196.96      207.70      3.72 o 
   2   6   4      218.77      200.42      5.36 o 
   3   6   4      556.23      501.89      8.42 o 
   4   6   4      848.04      857.85     13.82 o 
   5   6   4        6.99       13.31      4.22 o 
   6   6   4      388.64      375.10     11.34 o 
   7   6   4      158.71      157.89      8.48 o 
  -8   7   4        0.22        3.61      5.90 o 
  -7   7   4      136.28      157.66      6.39 o 
  -6   7   4       22.34       20.20      2.13 o 
  -5   7   4       83.20       78.75      2.37 o 
  -4   7   4       41.57       49.21      2.81 o 
  -3   7   4        0.42        1.21      0.89 o 
  -2   7   4       64.18       82.04      3.58 o 
  -1   7   4      258.68      232.86      4.20 o 
   0   7   4      264.57      307.36      4.71 o 
   1   7   4     4685.53     4668.87     61.01 o 
   2   7   4        1.94        5.23      1.36 o 
   3   7   4        0.95        1.40      1.69 o 
   4   7   4      155.12      158.71     13.93 o 
   5   7   4       15.09       10.61      2.67 o 
   6   7   4      143.09      136.44      6.44 o 
   7   7   4      159.18      171.55      7.79 o 
  -7   8   4       73.95       91.34      6.86 o 
  -6   8   4       16.33       20.61      2.45 o 
  -5   8   4       22.99       27.12      1.92 o 
  -4   8   4      125.25      133.09      3.43 o 
  -3   8   4      432.80      443.69      7.27 o 
  -2   8   4     1433.46     1386.13     19.31 o 
  -1   8   4     1336.48     1413.97     18.06 o 
   0   8   4     2923.83     2975.82     36.61 o 
   1   8   4      457.68      476.97      7.28 o 
   2   8   4     1362.63     1379.68     24.15 o 
   3   8   4     1102.50     1089.57     19.93 o 
   4   8   4      154.83      130.27      6.48 o 
   5   8   4        1.25        2.98      2.88 o 
   6   8   4       53.38       50.03      4.52 o 
   7   8   4      212.79      222.30      8.98 o 
  -7   9   4       16.23        9.02      3.77 o 
  -6   9   4      138.50      139.26      4.88 o 
  -5   9   4       99.80       94.16      3.43 o 
  -4   9   4     1283.15     1214.85     17.56 o 
  -3   9   4     1869.04     1872.58     25.75 o 
  -2   9   4      665.25      657.30      9.22 o 
  -1   9   4     1751.83     1745.28     22.11 o 
   0   9   4      981.25      920.12     10.66 o 
   1   9   4       82.15       80.41      1.95 o 
   2   9   4      258.61      255.47      6.21 o 
   3   9   4      263.23      266.55      7.70 o 
   4   9   4      200.24      215.76      5.50 o 
   5   9   4       47.49       42.38      4.80 o 
   6   9   4       60.29       65.87      5.45 o 
   7   9   4        0.00        3.02      3.28 o 
  -7  10   4        1.68       -3.26      3.20 o 
  -6  10   4       75.15       65.41      4.46 o 
  -5  10   4      136.86      130.79      7.71 o 
  -4  10   4      360.44      347.89      6.99 o 
  -3  10   4      297.92      297.22      5.57 o 
  -2  10   4       33.88       35.70      1.70 o 
  -1  10   4     1908.82     1879.75     22.17 o 
   0  10   4       24.42       24.29      1.19 o 
   1  10   4      130.91      127.72      2.57 o 
   2  10   4      103.15      106.94      3.35 o 
   3  10   4       46.33       39.03      2.43 o 
   4  10   4        1.91        2.74      1.73 o 
   5  10   4      108.06      107.11      5.96 o 
   6  10   4      267.86      237.00      8.76 o 
   7  10   4        0.58        2.64      3.20 o 
  -7  11   4        3.88        8.32      3.96 o 
  -6  11   4        0.03       -3.11      2.08 o 
  -5  11   4       66.32       77.68      4.62 o 
  -4  11   4      135.01      132.98      3.91 o 
  -3  11   4        3.23        2.49      1.32 o 
  -2  11   4      479.32      457.07      8.43 o 
  -1  11   4     1675.80     1592.77     22.34 o 
   0  11   4      151.03      140.01      2.97 o 
   1  11   4       15.72       13.16      1.05 o 
   2  11   4        1.20        7.12      1.42 o 
   3  11   4      539.74      521.99      9.87 o 
   4  11   4      506.67      495.51     11.95 o 
   5  11   4        0.36       -0.41      2.52 o 
   6  11   4      122.48      115.64      6.54 o 
  -6  12   4      120.68      133.14      8.43 o 
  -5  12   4      167.16      151.56      5.86 o 
  -4  12   4      101.38      100.67      3.94 o 
  -3  12   4      874.74      885.44     14.74 o 
  -2  12   4      367.17      342.43      6.90 o 
  -1  12   4      650.98      636.22     10.09 o 
   0  12   4      127.86      114.47      2.72 o 
   1  12   4       61.31       55.06      2.72 o 
   2  12   4        2.19        5.02      2.95 o 
   3  12   4       14.84       15.95      2.00 o 
   4  12   4      100.25       88.07      4.39 o 
   5  12   4      174.38      166.40      6.98 o 
   6  12   4        8.88        7.93      3.44 o 
  -6  13   4       11.59       11.86      4.28 o 
  -5  13   4        5.78        7.67      3.26 o 
  -4  13   4       25.09       29.25      2.99 o 
  -3  13   4       46.81       52.21      2.79 o 
  -2  13   4       19.76       23.51      2.04 o 
  -1  13   4      644.00      612.50     10.84 o 
   0  13   4       41.28       37.88      1.68 o 
   1  13   4        0.46       -0.47      1.70 o 
   2  13   4       62.28       55.53      2.94 o 
   3  13   4     1062.72     1011.70     19.32 o 
   4  13   4      241.53      229.16     10.94 o 
   5  13   4        0.95       -2.15      2.60 o 
   6  13   4        0.00        1.84      3.04 o 
  -6  14   4       24.25       34.73      5.60 o 
  -5  14   4       68.13       84.28      5.85 o 
  -4  14   4      148.21      161.45      6.05 o 
  -3  14   4       74.06       74.88      4.03 o 
  -2  14   4       10.68        9.08      1.69 o 
  -1  14   4       57.91       58.45      3.23 o 
   0  14   4       29.58       32.66      3.10 o 
   1  14   4      444.89      420.52      8.09 o 
   2  14   4       13.61       19.04      2.54 o 
   3  14   4       37.07       28.92      3.03 o 
   4  14   4       59.52       62.42      4.95 o 
   5  14   4        0.29        3.23      2.84 o 
  -5  15   4        1.24        1.09      3.33 o 
  -4  15   4       22.64       27.96      3.73 o 
  -3  15   4       58.41       56.12      3.89 o 
  -2  15   4      173.83      169.94      4.69 o 
  -1  15   4      306.35      311.42      6.81 o 
   0  15   4      162.02      164.59      5.64 o 
   1  15   4      225.85      218.73      7.41 o 
   2  15   4        0.58       -2.99      2.10 o 
   3  15   4       74.45       84.71      4.24 o 
   4  15   4       62.54       68.26      5.21 o 
   5  15   4        3.61        3.84      3.23 o 
  -5  16   4       16.26       10.95      4.02 o 
  -4  16   4       73.29       77.80      4.80 o 
  -3  16   4      151.35      147.35      5.81 o 
  -2  16   4        2.46        3.85      2.02 o 
  -1  16   4      123.85      136.03      4.91 o 
   0  16   4      175.56      181.16      5.97 o 
   1  16   4       12.40       13.75      3.68 o 
   2  16   4      291.55      281.31      9.07 o 
   3  16   4        0.53        1.32      2.85 o 
   4  16   4       72.23       58.59      5.00 o 
  -4  17   4       77.01       77.84      4.89 o 
  -3  17   4       75.58       82.21      4.82 o 
  -2  17   4       33.70       31.84      3.80 o 
  -1  17   4        1.48       -0.06      2.05 o 
   0  17   4       79.81       81.03      4.76 o 
   1  17   4       85.33       90.64      5.08 o 
   2  17   4        9.37        7.70      2.79 o 
   3  17   4      209.04      198.94      7.98 o 
  -3  18   4        0.56        0.64      2.58 o 
  -2  18   4        2.95        4.92      2.68 o 
  -1  18   4        0.19        1.27      4.59 o 
   0  18   4       13.47       20.65      3.34 o 
   1  18   4       36.42       40.78      3.92 o 
   2  18   4        4.03        1.13      2.47 o 
   3  18   4       96.13      102.46      5.98 o 
  -1  19   4        2.65        4.72      2.78 o 
   0  19   4       51.67       60.56      5.18 o 
   1  19   4        4.96        2.94      2.87 o 
  -7   0   5        0.61        0.32      1.86 o 
  -5   0   5       46.58       45.44      2.74 o 
  -3   0   5     1498.72     1497.45     22.37 o 
  -1   0   5     3500.45     3625.91     52.70 o 
   1   0   5      112.39      100.41      5.51 o 
   3   0   5     1842.04     1941.18     46.13 o 
   5   0   5       68.27       71.70      6.56 o 
   7   0   5       10.20        5.78      3.61 o 
  -8   1   5       13.16       13.03      2.77 o 
  -7   1   5      146.61      148.55      3.90 o 
  -6   1   5       16.99       23.01      1.73 o 
  -5   1   5      601.25      564.72      8.24 o 
  -4   1   5      248.19      231.96      3.68 o 
  -3   1   5       58.78       58.41      1.29 o 
  -2   1   5     2874.72     2933.58     33.78 o 
  -1   1   5      106.75      117.81      1.76 o 
   0   1   5       86.64       88.16      2.28 o 
   1   1   5     3006.34     3011.30     44.04 o 
   2   1   5      990.37     1098.55     19.17 o 
   3   1   5      523.22      561.96     10.91 o 
   4   1   5       73.15       83.03      3.70 o 
   5   1   5     1058.14     1022.82     18.95 o 
   6   1   5       24.47       24.59      2.84 o 
   7   1   5       84.61       81.69      4.81 o 
   8   1   5        7.64        9.30      3.40 o 
  -8   2   5        3.55        3.01      4.05 o 
  -7   2   5       17.03       16.15      2.22 o 
  -6   2   5      238.08      249.60      5.11 o 
  -5   2   5       41.24       40.58      1.77 o 
  -4   2   5      701.75      676.54      8.75 o 
  -3   2   5       10.06       11.73      0.64 o 
  -2   2   5     2084.40     2229.28     27.69 o 
  -1   2   5        0.13        1.33      0.57 o 
   0   2   5      674.34      694.56     10.05 o 
   1   2   5      280.45      295.44      5.52 o 
   2   2   5      240.62      299.43      6.64 o 
   3   2   5      115.71      114.08      3.46 o 
   4   2   5      319.28      304.36      6.62 o 
   5   2   5       58.93       59.05      3.24 o 
   6   2   5      124.51      125.99      4.52 o 
   7   2   5       13.02       12.77      2.67 o 
   8   2   5      152.62      163.84     12.41 o 
  -8   3   5       67.91       82.52      5.61 o 
  -7   3   5        7.95        5.22      2.26 o 
  -6   3   5       87.95       82.15      2.82 o 
  -5   3   5     1060.15      960.16     14.05 o 
  -4   3   5      946.94      933.35     11.66 o 
  -3   3   5       51.78       54.64      1.35 o 
  -2   3   5     6391.18     6836.56     82.89 o 
  -1   3   5      103.74      101.71      1.85 o 
   0   3   5       21.37       10.71      0.86 o 
   1   3   5     1772.00     1794.64     24.37 o 
   2   3   5     2679.75     2725.80     39.74 o 
   3   3   5      176.06      192.93      5.20 o 
   4   3   5      313.28      301.33      7.31 o 
   5   3   5        6.24        7.52      2.15 o 
   6   3   5        0.22       -2.10      2.15 o 
   7   3   5       22.36       19.69      4.00 o 
   8   3   5       10.98       12.62      4.64 o 
  -8   4   5       58.46       60.99      4.97 o 
  -7   4   5        5.23        7.58      2.17 o 
  -6   4   5       13.36       12.65      1.53 o 
  -5   4   5      279.34      265.74      5.01 o 
  -4   4   5       24.27       20.03      1.20 o 
  -3   4   5     1057.33     1032.22     12.60 o 
  -2   4   5     2951.17     3274.91     37.69 o 
  -1   4   5     1145.76     1072.41     13.89 o 
   0   4   5      537.24      523.30      8.65 o 
   1   4   5     1697.98     1624.55     22.17 o 
   2   4   5        9.73       10.14      1.24 o 
   3   4   5      106.39      102.68      3.18 o 
   4   4   5      891.34      827.80     15.66 o 
   5   4   5      281.00      280.49      7.33 o 
   6   4   5        0.42       -0.89      2.02 o 
   7   4   5        0.32       -0.05      3.11 o 
  -8   5   5        8.62        4.98      3.65 o 
  -7   5   5        7.17        7.99      2.38 o 
  -6   5   5       18.10       14.49      1.86 o 
  -5   5   5      121.83      113.15      2.94 o 
  -4   5   5        0.95        3.31      0.87 o 
  -3   5   5      457.27      411.82      5.61 o 
  -1   5   5      699.78      629.77      8.61 o 
   0   5   5      809.88      839.98     11.22 o 
   1   5   5     1150.49     1153.23     16.77 o 
   2   5   5      792.50      732.12     12.32 o 
   3   5   5      190.05      184.98      4.28 o 
   4   5   5      179.33      200.53      5.59 o 
   5   5   5      104.79      107.63      5.03 o 
   6   5   5        0.21        1.62      2.58 o 
   7   5   5      144.28      137.56      7.43 o 
  -8   6   5        0.42       -0.12      3.41 o 
  -7   6   5      135.21      148.61      5.47 o 
  -6   6   5        0.18       -2.17      1.44 o 
  -5   6   5     1232.94     1196.20     17.22 o 
  -4   6   5        4.70        5.31      1.00 o 
  -3   6   5        3.69        2.97      0.87 o 
  -2   6   5      311.72      278.84      4.32 o 
  -1   6   5      183.91      205.60      3.51 o 
   0   6   5     1420.94     1482.18     18.92 o 
   1   6   5     1034.59     1071.40     15.14 o 
   2   6   5      464.61      447.64      7.10 o 
   3   6   5      187.51      179.34      4.04 o 
   4   6   5      151.52      159.55      7.00 o 
   5   6   5      258.19      255.87      8.50 o 
   6   6   5       59.61       64.33      5.04 o 
   7   6   5       14.54       18.87      4.11 o 
  -8   7   5       22.45       31.57      4.91 o 
  -7   7   5       18.42       16.92      2.56 o 
  -6   7   5      345.45      323.11      8.05 o 
  -5   7   5      436.75      426.76      8.10 o 
  -4   7   5      380.66      355.35      6.04 o 
  -3   7   5      616.83      627.11      9.60 o 
  -2   7   5     1049.73     1019.70     14.58 o 
  -1   7   5       43.55       55.67      1.69 o 
   0   7   5       29.43       29.21      1.49 o 
   1   7   5      164.82      177.52      3.59 o 
   2   7   5     2682.65     2617.33     34.97 o 
   3   7   5        5.00        8.14      1.12 o 
   4   7   5        8.15       11.95      1.83 o 
   5   7   5       55.68       58.86      4.64 o 
   6   7   5       41.83       45.67      4.53 o 
   7   7   5        3.93        3.76      3.34 o 
  -7   8   5        0.03        1.03      3.02 o 
  -6   8   5       18.68       22.79      2.65 o 
  -5   8   5       22.06       24.60      1.88 o 
  -4   8   5        8.87        8.19      1.34 o 
  -3   8   5        2.26        2.93      1.03 o 
  -2   8   5       14.43       10.88      1.11 o 
  -1   8   5      203.24      186.19      3.37 o 
   0   8   5        3.70        2.15      0.78 o 
   1   8   5      115.57       90.35      2.42 o 
   2   8   5        0.65        1.84      1.13 o 
   3   8   5       25.92       27.96      2.92 o 
   4   8   5     1264.84     1182.82     25.53 o 
   5   8   5       21.51       16.35      3.25 o 
   6   8   5       12.04       17.69      3.46 o 
   7   8   5        0.68        8.19      3.51 o 
  -7   9   5       10.24       11.52      3.77 o 
  -6   9   5       55.58       51.22      3.89 o 
  -5   9   5      122.89      139.07      4.19 o 
  -4   9   5        9.46        8.47      1.41 o 
  -3   9   5     1275.87     1256.69     19.64 o 
  -2   9   5       50.59       48.99      1.94 o 
  -1   9   5       33.99       29.99      1.25 o 
   0   9   5       70.85       59.95      2.16 o 
   1   9   5      528.21      533.70      8.29 o 
   2   9   5      761.85      757.24     15.92 o 
   3   9   5       31.64       31.71      2.73 o 
   4   9   5      307.79      302.95     10.36 o 
   5   9   5      104.40      110.23      5.63 o 
   6   9   5       42.71       54.54      4.93 o 
   7   9   5        8.66        9.52      6.29 o 
  -7  10   5      129.34      139.01      8.21 o 
  -6  10   5        1.00        1.63      2.81 o 
  -5  10   5      717.84      720.91     12.63 o 
  -4  10   5        0.04       -0.92      1.35 o 
  -3  10   5        0.87       -0.27      1.09 o 
  -2  10   5      385.63      394.54      7.40 o 
  -1  10   5      117.43      108.47      3.02 o 
   0  10   5     1112.79     1034.19     13.90 o 
   1  10   5       49.40       49.24      2.01 o 
   2  10   5       42.54       40.49      2.80 o 
   3  10   5        7.07        4.78      2.08 o 
   4  10   5       13.13       20.78      2.66 o 
   5  10   5      117.20       97.59      5.56 o 
   6  10   5        0.01        2.53      2.95 o 
  -7  11   5       10.33        6.55      5.11 o 
  -6  11   5        5.95        5.32      3.46 o 
  -5  11   5        4.41        6.75      1.93 o 
  -4  11   5       11.90       10.95      1.66 o 
  -3  11   5        0.01       -1.01      1.04 o 
  -2  11   5      774.84      723.03     11.17 o 
  -1  11   5        2.80        5.17      1.15 o 
   0  11   5      494.14      507.81      7.63 o 
   1  11   5      845.74      867.53     12.88 o 
   2  11   5     2859.25     2806.48     47.62 o 
   3  11   5        0.35        1.37      1.61 o 
   4  11   5       21.76       23.45      4.24 o 
   5  11   5       35.79       37.84      4.18 o 
   6  11   5       54.89       57.16      5.27 o 
  -6  12   5      271.25      282.75     11.75 o 
  -5  12   5        0.15        0.53      3.02 o 
  -4  12   5       19.16       23.54      2.36 o 
  -3  12   5       72.72       76.84      3.18 o 
  -2  12   5      492.93      471.40      8.83 o 
  -1  12   5     1544.34     1510.19     23.63 o 
   0  12   5      417.00      416.96      6.58 o 
   1  12   5      357.80      333.35      7.31 o 
   2  12   5       54.52       72.69      3.81 o 
   3  12   5       23.14       23.73      2.62 o 
   4  12   5      232.28      212.75      6.57 o 
   5  12   5      140.29      132.97      6.47 o 
   6  12   5        1.05       -2.54      3.01 o 
  -6  13   5        3.42       -0.92      6.16 o 
  -5  13   5       27.03       38.72      6.03 o 
  -4  13   5        3.11        2.05      1.92 o 
  -3  13   5      513.57      530.79     11.94 o 
  -2  13   5      409.99      390.11      7.79 o 
  -1  13   5        2.35        3.90      1.43 o 
   0  13   5      211.17      198.22      4.91 o 
   1  13   5       12.53       18.31      2.99 o 
   2  13   5       62.11       56.50      3.35 o 
   3  13   5        1.32        5.02      2.50 o 
   4  13   5       46.18       50.04      4.48 o 
   5  13   5       31.09       26.09      4.54 o 
  -5  14   5        0.34        2.30      3.28 o 
  -4  14   5       46.78       46.91      3.70 o 
  -3  14   5       14.53       18.68      2.19 o 
  -2  14   5      423.32      427.25      8.47 o 
  -1  14   5       40.38       44.99      2.65 o 
   0  14   5      249.20      256.28      6.96 o 
   1  14   5       99.59      104.24      5.18 o 
   2  14   5       30.92       36.81      2.91 o 
   3  14   5        0.32       -0.02      1.88 o 
   4  14   5        3.05        1.57      2.59 o 
   5  14   5       85.70       86.90      6.04 o 
  -5  15   5      253.26      278.66     12.98 o 
  -4  15   5      110.52      113.76      5.31 o 
  -3  15   5       63.93       72.27      4.23 o 
  -2  15   5       49.50       46.91      3.08 o 
  -1  15   5      177.54      180.42      5.67 o 
   0  15   5        1.08        2.65      1.94 o 
   1  15   5      123.27      120.12      5.70 o 
   2  15   5       50.70       47.12      4.23 o 
   3  15   5       15.37        9.69      3.04 o 
   4  15   5        2.17        1.20      2.83 o 
  -4  16   5      116.58      126.64      7.65 o 
  -3  16   5        0.24        1.42      2.11 o 
  -2  16   5       59.41       74.61      4.09 o 
  -1  16   5      341.43      337.92      8.51 o 
   0  16   5      150.28      156.91      5.55 o 
   1  16   5       47.67       40.64      3.76 o 
   2  16   5       10.76        8.37      2.71 o 
   3  16   5       39.81       27.89      3.73 o 
   4  16   5        0.00       -3.24      5.15 o 
  -4  17   5        1.73        5.11      5.64 o 
  -3  17   5       56.74       65.90      4.41 o 
  -2  17   5      100.90      107.60      6.02 o 
  -1  17   5       29.89       39.74      4.17 o 
   0  17   5      256.17      273.48      8.85 o 
   1  17   5        9.92        5.97      2.61 o 
   2  17   5        1.36        3.56      2.57 o 
   3  17   5        0.19        0.34      6.10 o 
  -2  18   5        4.43        6.69      2.97 o 
  -1  18   5       45.75       53.87      4.91 o 
   0  18   5       64.63       66.80      4.82 o 
   1  18   5       94.05       96.56      5.73 o 
   2  18   5        8.36        4.43      2.84 o 
   0  19   5       88.91       95.56      6.21 o 
  -8   0   6        0.08        1.31      4.46 o 
  -6   0   6        0.36       -0.94      1.66 o 
  -4   0   6       15.34       17.99      1.65 o 
  -2   0   6     1651.75     1635.37     31.73 o 
   0   0   6     5381.77     5506.73    102.61 o 
   2   0   6     2341.20     2242.74     53.01 o 
   4   0   6      235.28      260.42      9.46 o 
   6   0   6      316.23      325.92     12.14 o 
  -8   1   6       10.92        6.69      3.52 o 
  -7   1   6        0.63        0.33      1.96 o 
  -6   1   6      385.72      369.44      7.37 o 
  -5   1   6      170.91      174.81      3.31 o 
  -4   1   6     2532.45     2477.18     29.07 o 
  -3   1   6      105.31      130.41      2.35 o 
  -2   1   6     1480.86     1463.28     17.41 o 
  -1   1   6      566.44      562.36      7.17 o 
   0   1   6     1567.64     1589.46     21.87 o 
   1   1   6     1804.72     1853.25     31.10 o 
   2   1   6        5.90        1.65      1.09 o 
   3   1   6      170.65      161.50      4.86 o 
   4   1   6      748.61      738.35     14.39 o 
   5   1   6        3.72        1.05      2.35 o 
   6   1   6        1.64        2.52      2.31 o 
   7   1   6       37.48       37.24      3.59 o 
  -8   2   6       10.15       11.72      3.19 o 
  -7   2   6        2.41       -0.15      1.85 o 
  -6   2   6      167.45      168.55      4.92 o 
  -5   2   6      158.47      162.97      3.60 o 
  -4   2   6       11.82        9.30      1.05 o 
  -3   2   6      196.98      215.94      3.73 o 
  -2   2   6     1354.70     1360.22     17.45 o 
   0   2   6     1549.17     1606.65     24.15 o 
   1   2   6      161.36      142.81      3.95 o 
   2   2   6      454.21      461.53      9.43 o 
   3   2   6     2044.44     2000.02     30.58 o 
   4   2   6      346.76      333.86      7.21 o 
   5   2   6      526.79      516.64     10.23 o 
   6   2   6        1.74        4.16      2.41 o 
   7   2   6      548.09      561.45     15.66 o 
  -8   3   6       11.88        3.08      2.79 o 
  -7   3   6       13.64        8.15      4.33 o 
  -6   3   6       15.76       16.66      2.66 o 
  -5   3   6       33.28       42.51      1.95 o 
  -4   3   6     3821.91     3689.32     42.70 o 
  -3   3   6      295.62      285.64      4.62 o 
  -2   3   6     1544.18     1533.32     21.10 o 
  -1   3   6     1100.45     1091.44     13.26 o 
   0   3   6       56.53       46.43      2.02 o 
   1   3   6       49.73       44.17      2.07 o 
   2   3   6      137.15      127.79      4.03 o 
   3   3   6     1037.44     1036.07     18.93 o 
   4   3   6       88.01       92.54      4.07 o 
   5   3   6      281.09      262.07      7.38 o 
   6   3   6        0.02       -0.53      2.37 o 
   7   3   6       62.67       64.28      5.62 o 
  -8   4   6        4.44        4.62      2.82 o 
  -7   4   6      345.38      335.86     12.24 o 
  -6   4   6      126.21      124.41      3.84 o 
  -5   4   6      247.36      214.14      4.32 o 
  -4   4   6      243.38      240.18      3.87 o 
  -3   4   6      404.37      390.47      5.91 o 
  -2   4   6     1375.08     1424.53     19.74 o 
   0   4   6      322.24      310.51      5.82 o 
   1   4   6      571.82      522.58      9.09 o 
   2   4   6      896.82      855.85     15.64 o 
   3   4   6      393.07      372.54      9.82 o 
   4   4   6      136.47      139.42      6.37 o 
   5   4   6       86.08      100.31      4.71 o 
   6   4   6      195.79      168.33      7.27 o 
   7   4   6        0.00        0.33      5.36 o 
  -8   5   6       33.45       40.16      4.36 o 
  -7   5   6       20.42       22.87      3.01 o 
  -6   5   6       66.16       51.64      3.81 o 
  -5   5   6       80.74       70.78      2.84 o 
  -4   5   6       39.96       46.91      1.87 o 
  -3   5   6        2.42        1.91      0.57 o 
  -2   5   6     1014.29      993.86     12.19 o 
  -1   5   6      473.55      497.32      7.19 o 
   0   5   6     2001.56     2054.62     30.68 o 
   1   5   6     1205.32     1240.58     21.52 o 
   2   5   6      134.86      124.56      3.17 o 
   3   5   6      179.96      178.04      5.16 o 
   4   5   6      214.61      204.30      6.43 o 
   5   5   6        0.64       -0.60      2.20 o 
   6   5   6      398.99      377.71     11.65 o 
   7   5   6       44.31       42.05      5.04 o 
  -8   6   6       49.73       59.30      6.19 o 
  -7   6   6       71.96       68.41      4.16 o 
  -6   6   6       12.96        9.37      2.49 o 
  -5   6   6      107.55      107.83      4.08 o 
  -4   6   6       21.75       28.06      1.52 o 
  -3   6   6      861.37      860.91     11.61 o 
  -2   6   6     1926.87     1884.54     23.83 o 
  -1   6   6     1144.10     1129.03     14.87 o 
   0   6   6     5337.60     5436.05     78.54 o 
   1   6   6       69.89       74.41      2.70 o 
   2   6   6       41.38       40.94      1.94 o 
   3   6   6      234.74      229.60      5.05 o 
   4   6   6       51.86       46.06      3.04 o 
   5   6   6       36.98       33.97      3.78 o 
   6   6   6      175.53      167.57      7.53 o 
   7   6   6       85.08       90.97      6.64 o 
  -7   7   6       17.59       16.06      3.25 o 
  -6   7   6       14.36       15.63      2.65 o 
  -5   7   6      222.18      222.55      6.05 o 
  -4   7   6       86.94       67.04      2.54 o 
  -3   7   6       26.39       21.11      1.59 o 
  -2   7   6      143.91      152.18      2.90 o 
  -1   7   6     1485.03     1449.22     18.76 o 
   0   7   6     1786.45     1842.14     25.52 o 
   1   7   6       10.28       10.38      1.25 o 
   2   7   6      813.05      762.86     11.44 o 
   3   7   6     2137.76     2064.51     31.46 o 
   4   7   6       21.10       26.05      3.27 o 
   5   7   6       59.88       53.71      4.59 o 
   6   7   6      115.35      109.21      6.58 o 
   7   7   6       26.38       23.55      4.27 o 
  -7   8   6      173.55      187.30      6.22 o 
  -6   8   6       62.84       58.05      3.68 o 
  -5   8   6       27.74       30.98      3.02 o 
  -4   8   6        1.33        0.47      1.10 o 
  -3   8   6      130.67      127.63      3.38 o 
  -2   8   6       26.16       24.27      2.05 o 
  -1   8   6      181.11      189.61      3.58 o 
   0   8   6      597.01      572.46      9.10 o 
   1   8   6       41.70       42.45      2.03 o 
   2   8   6      226.44      214.16      4.28 o 
   3   8   6      306.50      282.39      7.37 o 
   4   8   6      235.50      238.99      9.12 o 
   5   8   6      385.30      350.17     10.68 o 
   6   8   6        3.41       -1.63      2.92 o 
   7   8   6       67.48       64.32      7.46 o 
  -7   9   6       19.96       21.18      4.35 o 
  -6   9   6       14.93       18.35      2.58 o 
  -5   9   6       34.13       37.80      3.12 o 
  -4   9   6       72.23       71.33      2.79 o 
  -3   9   6      177.15      163.10      4.07 o 
  -2   9   6       94.04       88.19      2.88 o 
  -1   9   6      106.00       97.96      2.50 o 
   0   9   6     2142.68     2077.90     28.74 o 
   1   9   6     2210.37     2101.56     28.75 o 
   2   9   6      356.76      346.91      6.81 o 
   3   9   6       29.77       31.77      3.44 o 
   4   9   6      273.47      293.46      9.26 o 
   5   9   6       36.03       32.01      3.90 o 
   6   9   6       51.75       52.88      5.08 o 
  -7  10   6      152.30      139.50      8.17 o 
  -6  10   6        0.68       -0.24      2.30 o 
  -5  10   6      136.52      133.75      5.00 o 
  -4  10   6        0.01       -0.07      1.24 o 
  -3  10   6        3.98        3.95      1.24 o 
  -2  10   6      102.14       89.19      3.00 o 
  -1  10   6      122.61      111.78      2.53 o 
   0  10   6      742.47      727.86     12.78 o 
   1  10   6      166.91      167.04      4.25 o 
   2  10   6      253.49      241.21      6.70 o 
   3  10   6      357.03      335.42      9.85 o 
   4  10   6       21.34       19.02      3.31 o 
   5  10   6      104.46      106.51      5.90 o 
   6  10   6      255.98      275.35     10.02 o 
  -6  11   6       25.04       19.22      4.14 o 
  -5  11   6       70.86       82.80      5.90 o 
  -4  11   6      346.92      354.55      7.24 o 
  -3  11   6       22.23       16.58      1.62 o 
  -2  11   6      117.93      113.21      3.43 o 
  -1  11   6       40.84       43.27      1.57 o 
   0  11   6      525.05      521.17      8.57 o 
   1  11   6      441.04      447.04      7.99 o 
   2  11   6       10.32       16.56      2.85 o 
   3  11   6      314.06      301.20      9.32 o 
   4  11   6        2.55        3.55      2.67 o 
   5  11   6        1.95       -1.14      2.67 o 
   6  11   6        3.47        4.24      3.44 o 
  -6  12   6       21.52       13.41      4.16 o 
  -5  12   6      114.26      101.93      7.74 o 
  -4  12   6       43.42       49.63      3.43 o 
  -3  12   6        7.67        9.47      1.65 o 
  -2  12   6      435.78      456.93      7.93 o 
  -1  12   6      189.65      176.64      4.19 o 
   0  12   6      239.66      234.06      5.08 o 
   1  12   6        3.33        0.30      1.42 o 
   2  12   6       86.74       71.32      5.57 o 
   3  12   6      433.06      416.73      9.90 o 
   4  12   6       12.99       11.16      3.07 o 
   5  12   6        8.26        1.34      3.08 o 
  -6  13   6        5.65        5.62      3.78 o 
  -5  13   6      127.75      129.70     19.93 o 
  -4  13   6       28.90       36.15      3.58 o 
  -3  13   6      258.34      227.52      6.18 o 
  -2  13   6       15.55       21.10      2.14 o 
  -1  13   6       43.39       36.27      2.42 o 
   0  13   6      684.45      701.56     14.38 o 
   1  13   6      292.55      272.70      6.96 o 
   2  13   6       21.28       19.38      4.47 o 
   3  13   6        3.34        4.38      2.14 o 
   4  13   6        3.77        4.73      2.77 o 
   5  13   6       87.75       79.66      5.98 o 
  -5  14   6       36.06       47.38      5.53 o 
  -4  14   6       55.70       59.89      5.64 o 
  -3  14   6      143.51      145.36      4.82 o 
  -2  14   6       97.25       92.79      3.94 o 
  -1  14   6       33.67       39.62      2.59 o 
   0  14   6      123.81      129.92      5.51 o 
   1  14   6      155.60      157.89      6.35 o 
   2  14   6      292.77      260.09      8.76 o 
   3  14   6      314.03      331.10      8.72 o 
   4  14   6       15.72       16.41      3.40 o 
   5  14   6       70.66       78.40      6.04 o 
  -5  15   6        3.86        9.08      4.03 o 
  -4  15   6      592.87      618.25     19.00 o 
  -3  15   6      170.92      173.63      6.20 o 
  -2  15   6        0.92        0.44      1.62 o 
  -1  15   6       41.46       36.24      3.28 o 
   0  15   6       12.41       12.00      4.25 o 
   1  15   6      115.67      108.45      5.59 o 
   2  15   6       81.56       91.68      5.35 o 
   3  15   6       12.16       17.54      3.16 o 
   4  15   6        8.51        8.16      3.89 o 
  -4  16   6        3.33        4.79      3.53 o 
  -3  16   6        0.09       -0.76      3.09 o 
  -2  16   6       16.78       13.57      2.95 o 
  -1  16   6       70.36       75.41      4.49 o 
   0  16   6        0.41        2.27      2.21 o 
   1  16   6       57.15       60.24      5.92 o 
   2  16   6        1.32       -1.66      2.31 o 
   3  16   6      249.54      248.98      9.09 o 
  -3  17   6       18.22       18.62      5.24 o 
  -2  17   6       14.06       15.36      4.85 o 
  -1  17   6      207.15      216.48      7.68 o 
   0  17   6       40.07       39.71      3.84 o 
   1  17   6       58.00       70.92      5.03 o 
   2  17   6       84.37       91.84      5.47 o 
  -2  18   6      261.94      285.75     13.50 o 
  -1  18   6        3.21        2.01      3.28 o 
   0  18   6       28.90       34.17      3.79 o 
   1  18   6       31.31       21.56      3.46 o 
  -7   0   7        2.62        0.65      2.27 o 
  -5   0   7       11.08        9.94      1.90 o 
  -3   0   7      330.43      356.39      8.82 o 
  -1   0   7     4936.70     4955.26     92.45 o 
   1   0   7     1924.49     1995.94     38.95 o 
   3   0   7       27.06       18.98      3.34 o 
   5   0   7     1714.39     1808.38     45.22 o 
   7   0   7      401.97      384.27     25.04 o 
  -8   1   7       26.05       24.70      4.44 o 
  -7   1   7       21.44       18.84      2.74 o 
  -6   1   7      987.09      927.59     18.81 o 
  -5   1   7      234.66      217.74      4.49 o 
  -4   1   7     4342.64     4282.17     52.84 o 
  -3   1   7     1984.83     1989.94     23.54 o 
  -2   1   7     2494.01     2398.87     28.07 o 
  -1   1   7      446.77      420.10      6.04 o 
   0   1   7       78.69       65.48      1.86 o 
   1   1   7      201.35      185.25      4.90 o 
   2   1   7      460.60      417.79      8.02 o 
   3   1   7       18.75       20.34      2.15 o 
   4   1   7       44.30       49.34      3.42 o 
   5   1   7        0.02        3.70      2.76 o 
   6   1   7      135.04      119.60      4.91 o 
   7   1   7       99.99      103.71      7.19 o 
  -8   2   7      132.44      127.89      7.88 o 
  -7   2   7       41.34       45.87      5.00 o 
  -6   2   7      145.65      155.33      5.09 o 
  -5   2   7        5.89        9.82      1.46 o 
  -4   2   7      192.19      195.61      5.09 o 
  -3   2   7     1223.83     1194.67     15.72 o 
  -2   2   7     1492.36     1593.10     22.03 o 
  -1   2   7      542.43      483.61      6.46 o 
   0   2   7      587.41      557.31      8.66 o 
   1   2   7      847.27      847.65     14.17 o 
   2   2   7       39.65       31.34      2.46 o 
   3   2   7      330.47      332.24      8.10 o 
   4   2   7      697.56      619.38     11.57 o 
   5   2   7       19.14       22.69      2.75 o 
   6   2   7       14.70       12.80      3.08 o 
   7   2   7        5.03        2.69      3.70 o 
  -8   3   7       41.80       60.58      6.12 o 
  -7   3   7        5.56        4.56      3.02 o 
  -6   3   7      118.88      114.03      4.36 o 
  -5   3   7        2.12        3.73      1.12 o 
  -4   3   7      286.57      289.81      5.36 o 
  -3   3   7      227.83      234.23      4.12 o 
  -2   3   7      497.03      502.04      7.91 o 
  -1   3   7     1783.89     1821.13     21.63 o 
   0   3   7       71.84       91.74      2.65 o 
   1   3   7     4517.94     4457.82     65.03 o 
   2   3   7      603.43      573.25     11.48 o 
   3   3   7     1371.32     1340.85     24.04 o 
   4   3   7       31.37       33.54      3.06 o 
   5   3   7       51.76       54.15      4.73 o 
   6   3   7       19.95       29.69      4.07 o 
   7   3   7        0.49        0.78      4.95 o 
  -8   4   7       67.47       76.00      5.54 o 
  -7   4   7       20.69       21.24      3.80 o 
  -6   4   7      121.05      149.84      7.69 o 
  -5   4   7      934.03      917.55     15.18 o 
  -4   4   7       52.24       47.48      2.21 o 
  -3   4   7        1.56        3.08      0.90 o 
  -2   4   7      747.24      708.84     10.65 o 
  -1   4   7      260.95      271.30      4.47 o 
   0   4   7     1423.14     1448.03     22.19 o 
   1   4   7      733.34      700.79     11.92 o 
   2   4   7     1921.27     1904.17     32.45 o 
   3   4   7       13.43       13.98      3.00 o 
   4   4   7      141.25      137.57      5.15 o 
   5   4   7      587.17      575.35     12.76 o 
   6   4   7       49.29       56.84      5.09 o 
   7   4   7        0.07       -4.62      3.08 o 
  -7   5   7       19.56       15.11      3.61 o 
  -6   5   7      326.47      305.10      8.88 o 
  -5   5   7      130.26      125.81      3.79 o 
  -4   5   7      928.54      862.56     12.88 o 
  -3   5   7      472.47      496.72      8.01 o 
  -2   5   7      115.71       96.22      1.92 o 
  -1   5   7      244.53      253.30      4.35 o 
   0   5   7      672.67      707.35     11.79 o 
   1   5   7     4612.91     4657.33     67.88 o 
   2   5   7      178.90      164.37      4.38 o 
   3   5   7     1232.18     1152.82     20.93 o 
   4   5   7        1.23       -0.65      1.74 o 
   5   5   7       27.35       19.67      3.46 o 
   6   5   7       46.34       55.48      6.02 o 
   7   5   7       69.98       64.11      5.85 o 
  -7   6   7        4.71        3.36      4.85 o 
  -6   6   7       28.25       33.85      3.36 o 
  -5   6   7      665.36      611.79     12.44 o 
  -4   6   7        3.24        5.96      1.77 o 
  -3   6   7     1216.71     1146.66     16.96 o 
  -2   6   7       46.77       50.05      1.61 o 
  -1   6   7     2113.51     2006.80     25.58 o 
   0   6   7      256.28      246.02      5.25 o 
   1   6   7      630.69      617.59     10.74 o 
   2   6   7      464.04      469.48     11.63 o 
   3   6   7      380.27      335.46      7.95 o 
   4   6   7        1.80        1.07      2.20 o 
   5   6   7        6.71        1.99      2.44 o 
   6   6   7       41.94       53.88      5.18 o 
   7   6   7       39.81       42.42      5.01 o 
  -7   7   7        1.88       -1.15      2.54 o 
  -6   7   7       13.06       11.51      2.43 o 
  -5   7   7        5.04        5.01      2.00 o 
  -4   7   7      946.77      967.30     17.95 o 
  -3   7   7      440.72      410.55      8.57 o 
  -2   7   7       75.73       71.32      2.78 o 
  -1   7   7      102.71      101.77      2.55 o 
   0   7   7      236.61      243.30      5.19 o 
   1   7   7      209.55      205.39      4.85 o 
   2   7   7      962.61      919.05     16.97 o 
   3   7   7        0.21        1.14      1.63 o 
   4   7   7      267.56      249.24      8.42 o 
   5   7   7      121.10      107.08      5.97 o 
   6   7   7      195.14      184.12      8.10 o 
  -7   8   7       83.58       71.32      5.40 o 
  -6   8   7      127.82      146.62      6.07 o 
  -5   8   7      137.96      143.61      5.63 o 
  -4   8   7      251.16      233.74      6.27 o 
  -3   8   7      856.33      859.46     12.70 o 
  -2   8   7       49.61       52.29      2.09 o 
  -1   8   7       38.54       43.67      2.44 o 
   0   8   7      351.82      361.28      7.02 o 
   1   8   7      456.62      449.44      8.42 o 
   2   8   7        5.73        4.41      1.72 o 
   3   8   7      168.53      185.18     13.15 o 
   4   8   7      272.07      278.94      9.11 o 
   5   8   7        5.71        2.26      2.70 o 
   6   8   7        6.69        7.62      3.40 o 
  -7   9   7        0.39        2.10      4.72 o 
  -6   9   7      114.62      117.30      4.86 o 
  -5   9   7      244.58      236.13      7.64 o 
  -4   9   7       47.99       50.47      3.66 o 
  -3   9   7       24.91       19.16      2.07 o 
  -2   9   7     1613.46     1693.53     23.61 o 
  -1   9   7       20.23       23.63      1.65 o 
   0   9   7       21.17       21.89      2.09 o 
   1   9   7     3152.70     3079.30     51.01 o 
   2   9   7       34.25       36.40      3.78 o 
   3   9   7      737.06      706.54     16.93 o 
   4   9   7        0.68        1.33      2.49 o 
   5   9   7        9.33        8.25      3.04 o 
   6   9   7       20.09       25.27      4.29 o 
  -6  10   7       49.89       50.96      5.15 o 
  -5  10   7       20.09       17.44      2.54 o 
  -4  10   7       45.17       48.76      5.19 o 
  -3  10   7       79.38       69.74      2.84 o 
  -2  10   7      299.04      302.48      6.32 o 
  -1  10   7        0.82        2.04      1.07 o 
   0  10   7     1107.77     1072.45     19.41 o 
   1  10   7      612.39      573.10     11.52 o 
   2  10   7      422.40      416.82     11.89 o 
   3  10   7       37.00       42.99      4.02 o 
   4  10   7       72.49       72.36      6.55 o 
   5  10   7      318.50      278.10     10.23 o 
   6  10   7        0.12       -0.68      3.19 o 
  -6  11   7       11.52        8.07      3.69 o 
  -5  11   7       49.76       50.39      3.63 o 
  -4  11   7        3.20        5.94      2.30 o 
  -3  11   7       21.48       23.36      2.17 o 
  -2  11   7      126.60      123.14      3.77 o 
  -1  11   7      710.29      672.13     12.12 o 
   0  11   7      780.58      755.47     14.46 o 
   1  11   7       99.76       95.63      4.90 o 
   2  11   7       18.43       22.61      3.12 o 
   3  11   7      180.26      179.61      8.90 o 
   4  11   7       83.15       79.73      5.41 o 
   5  11   7       48.08       41.15      4.63 o 
  -6  12   7        3.92       -0.66      5.11 o 
  -5  12   7       40.93       45.68      4.20 o 
  -4  12   7        0.22       -0.19      1.77 o 
  -3  12   7       10.29        6.25      2.88 o 
  -2  12   7      101.89       93.49      3.76 o 
  -1  12   7       40.16       41.04      2.55 o 
   0  12   7      445.48      467.92      9.95 o 
   1  12   7        4.03        3.94      1.66 o 
   2  12   7       73.39       59.54      3.46 o 
   3  12   7       29.61       35.85      3.21 o 
   4  12   7      263.95      269.82      9.42 o 
   5  12   7       49.37       51.10      5.18 o 
  -5  13   7       94.47       78.40      6.56 o 
  -4  13   7      589.33      569.88     12.88 o 
  -3  13   7       39.87       38.18      3.07 o 
  -2  13   7      615.23      639.23     11.40 o 
  -1  13   7      148.43      147.25      3.91 o 
   0  13   7       86.72       83.88      4.52 o 
   1  13   7       35.38       35.84      3.50 o 
   2  13   7        0.43       -1.26      1.72 o 
   3  13   7       23.85       18.56      2.73 o 
   4  13   7        9.54       10.56      3.19 o 
   5  13   7        3.07        2.62      3.35 o 
  -5  14   7      103.03      103.14      7.43 o 
  -4  14   7        4.87        6.48      5.77 o 
  -3  14   7       84.22       82.14      5.01 o 
  -2  14   7       11.46       12.54      2.23 o 
  -1  14   7       48.89       47.33      3.60 o 
   0  14   7       13.10        8.42      2.33 o 
   1  14   7      249.52      235.17      8.07 o 
   2  14   7      176.91      184.38      7.44 o 
   3  14   7        0.74        0.02      2.45 o 
   4  14   7        6.42        4.83      3.14 o 
  -4  15   7        5.32        8.66      3.58 o 
  -3  15   7      256.72      282.67     10.75 o 
  -2  15   7      173.39      183.99      6.57 o 
  -1  15   7       17.28       13.79      2.51 o 
   0  15   7        1.25       -1.59      2.01 o 
   1  15   7        0.43        1.31      2.26 o 
   2  15   7        0.65       -0.71      2.45 o 
   3  15   7        0.43       -4.18      3.77 o 
  -3  16   7        5.28        9.44      4.46 o 
  -2  16   7       11.11       10.80      3.49 o 
  -1  16   7       29.29       35.27      5.22 o 
   0  16   7       42.20       38.58      3.80 o 
   1  16   7       26.28       29.11      3.60 o 
   2  16   7       11.55        8.96      3.10 o 
   3  16   7       70.20       62.11      5.25 o 
  -2  17   7      152.17      142.38     10.23 o 
  -1  17   7       69.32       65.45      4.65 o 
   0  17   7       32.99       31.26      3.67 o 
   1  17   7       23.00       27.11      4.60 o 
   2  17   7      157.46      156.62      9.91 o 
  -6   0   8        4.08        4.89      2.83 o 
  -4   0   8       65.76       63.83      3.73 o 
  -2   0   8      245.65      239.79      6.79 o 
   0   0   8     1303.93     1317.05     26.59 o 
   2   0   8     1849.10     1781.10     43.57 o 
   4   0   8       32.14       27.80      3.96 o 
   6   0   8      101.89      104.87      7.80 o 
  -7   1   8        0.29        0.39      2.60 o 
  -6   1   8       15.96       16.77      2.38 o 
  -5   1   8      195.25      197.43      5.05 o 
  -4   1   8     1613.31     1623.55     27.35 o 
  -3   1   8        5.52        1.12      1.23 o 
  -2   1   8       17.55       14.29      0.84 o 
  -1   1   8      459.07      453.17      7.24 o 
   0   1   8     1166.27     1171.67     16.94 o 
   1   1   8      967.52      935.67     15.42 o 
   2   1   8      363.30      348.66      8.17 o 
   3   1   8       48.84       46.59      2.94 o 
   4   1   8       44.96       58.71      3.27 o 
   5   1   8       56.71       59.67      3.79 o 
   6   1   8        5.89        3.63      2.45 o 
   7   1   8        0.05        2.10      3.67 o 
  -7   2   8      112.57      118.22      7.22 o 
  -6   2   8        5.49        4.83      2.02 o 
  -5   2   8        8.06        6.47      1.53 o 
  -4   2   8      369.85      387.51      7.69 o 
  -3   2   8     1405.58     1378.06     18.10 o 
  -2   2   8       66.27       60.39      2.20 o 
  -1   2   8        4.45        5.35      0.64 o 
   0   2   8      765.80      794.73     12.02 o 
   1   2   8       55.93       54.79      2.68 o 
   2   2   8      188.65      184.70      5.54 o 
   3   2   8     1678.71     1601.69     28.50 o 
   4   2   8       94.92       92.50      4.47 o 
   5   2   8       99.49      107.49      7.49 o 
   6   2   8       19.74       18.33      3.37 o 
   7   2   8      172.25      180.28     10.60 o 
  -7   3   8       31.65       30.59      4.54 o 
  -6   3   8      178.28      192.89      9.96 o 
  -5   3   8        0.45       -0.96      1.29 o 
  -4   3   8        0.37        0.59      0.93 o 
  -3   3   8      176.81      152.02      3.26 o 
  -2   3   8       18.86       21.56      1.79 o 
  -1   3   8      261.56      248.39      5.94 o 
   0   3   8      406.15      374.14      6.48 o 
   1   3   8      199.13      219.69      5.14 o 
   2   3   8      153.07      163.23      5.09 o 
   3   3   8      155.51      138.67      5.18 o 
   4   3   8       12.44       13.43      2.53 o 
   5   3   8      211.16      199.99      7.30 o 
   6   3   8        3.45        3.13      3.27 o 
   7   3   8        5.06        3.56      3.45 o 
  -7   4   8       26.93       22.98      4.08 o 
  -6   4   8       25.04       28.83      4.25 o 
  -5   4   8      108.25      111.17      4.34 o 
  -4   4   8       19.14       26.28      1.64 o 
  -3   4   8     1591.16     1555.91     27.39 o 
  -2   4   8      397.02      396.15      6.73 o 
  -1   4   8     1654.01     1589.95     20.64 o 
   0   4   8      961.63      951.59     15.36 o 
   1   4   8        5.96        6.84      1.60 o 
   2   4   8      349.09      316.69      7.59 o 
   3   4   8      528.21      476.16     10.53 o 
   4   4   8       94.79      101.70      4.61 o 
   5   4   8        0.27        0.00      2.67 o 
   6   4   8      286.62      283.19     10.19 o 
  -7   5   8        4.40        6.77      3.24 o 
  -6   5   8        3.92        1.76      3.28 o 
  -5   5   8      385.31      421.09     11.40 o 
  -4   5   8        0.77        0.06      0.98 o 
  -3   5   8      381.41      359.71      6.98 o 
  -2   5   8       16.73       13.57      1.32 o 
  -1   5   8       91.76       96.63      2.45 o 
   0   5   8     1121.25     1119.95     17.82 o 
   1   5   8      429.27      423.20      8.10 o 
   2   5   8      299.14      303.86      7.52 o 
   3   5   8       23.39       13.82      2.21 o 
   4   5   8      176.21      176.25      5.84 o 
   5   5   8        3.16        5.66      2.91 o 
   6   5   8      442.78      474.20     14.92 o 
  -7   6   8       76.27       82.96      6.94 o 
  -6   6   8       67.88       57.87      5.63 o 
  -5   6   8       41.21       43.67      3.39 o 
  -4   6   8       34.65       32.12      2.49 o 
  -3   6   8       28.78       37.11      2.09 o 
  -2   6   8       25.04       27.93      1.42 o 
  -1   6   8      334.88      337.81      6.91 o 
   0   6   8      117.13      129.48      3.96 o 
   1   6   8       28.32       22.42      2.08 o 
   2   6   8        5.29        9.60      1.88 o 
   3   6   8        8.33        5.60      1.86 o 
   4   6   8      389.32      388.30     11.25 o 
   5   6   8       18.22       14.57      3.31 o 
   6   6   8       62.09       57.12      5.63 o 
  -7   7   8      140.29      141.06      8.25 o 
  -6   7   8       25.03       29.21      4.44 o 
  -5   7   8      182.44      154.74      5.86 o 
  -3   7   8      330.58      319.58      6.44 o 
  -2   7   8      304.33      296.83      5.36 o 
  -1   7   8      349.16      371.49      6.55 o 
   0   7   8       34.93       36.04      3.48 o 
   1   7   8      234.68      216.45      5.61 o 
   2   7   8        1.98       -0.89      1.48 o 
   3   7   8       68.57       66.85      3.46 o 
   4   7   8       44.11       44.46      4.30 o 
   5   7   8       69.52       69.21      5.34 o 
   6   7   8       40.81       35.67      4.75 o 
  -7   8   8       48.47       60.68      9.18 o 
  -6   8   8       92.53       85.47      6.77 o 
  -5   8   8        2.36        2.28      2.15 o 
  -4   8   8       16.20       13.72      2.80 o 
  -3   8   8     1078.95     1039.37     19.23 o 
  -2   8   8       29.74       20.45      1.47 o 
  -1   8   8     1460.17     1449.44     20.72 o 
   0   8   8      537.81      521.10     10.98 o 
   1   8   8      299.35      283.78      6.87 o 
   2   8   8      118.47      106.78      8.48 o 
   3   8   8      463.77      442.68     12.05 o 
   4   8   8      143.49      146.07      6.72 o 
   5   8   8       65.86       60.93      5.16 o 
   6   8   8       22.18       19.71      4.20 o 
  -6   9   8       19.22       12.92      4.98 o 
  -5   9   8       51.51       61.44      4.35 o 
  -4   9   8      390.42      352.90      9.76 o 
  -3   9   8      232.18      224.53      6.25 o 
  -2   9   8        0.49        0.94      1.40 o 
  -1   9   8      208.13      201.23      4.39 o 
   0   9   8      411.50      392.53      8.56 o 
   1   9   8      600.59      596.51     11.98 o 
   2   9   8       70.67       71.07      4.51 o 
   3   9   8      129.30      141.95      7.75 o 
   4   9   8        0.55       -0.28      2.49 o 
   5   9   8        0.54       -0.57      2.99 o 
   6   9   8       66.87       60.00      5.69 o 
  -6  10   8       82.70       89.70      5.84 o 
  -5  10   8        9.11        8.62      2.61 o 
  -4  10   8        2.01        1.01      2.65 o 
  -3  10   8       72.34       80.38      4.23 o 
  -2  10   8      576.56      633.27     17.07 o 
  -1  10   8      214.84      224.59      5.32 o 
   0  10   8        7.95        7.33      1.66 o 
   1  10   8       92.49       86.05      3.81 o 
   2  10   8      322.79      321.29     13.89 o 
   3  10   8       83.26       81.53      4.91 o 
   4  10   8       74.88       59.49      4.88 o 
   5  10   8        0.23        1.05      3.28 o 
  -6  11   8        2.23       -2.49      3.34 o 
  -5  11   8      130.46      118.67      5.13 o 
  -4  11   8      594.55      588.59     19.55 o 
  -3  11   8      309.51      292.26     11.34 o 
  -2  11   8       20.66       17.98      2.82 o 
  -1  11   8        6.74        8.48      1.65 o 
   0  11   8      682.76      698.55     13.70 o 
   1  11   8      135.94      115.92      5.41 o 
   2  11   8       48.20       52.65      4.20 o 
   3  11   8       21.15       21.53      3.44 o 
   4  11   8        8.64        7.89      3.08 o 
   5  11   8        4.17        5.30      3.28 o 
  -5  12   8        0.31       -0.45      2.05 o 
  -4  12   8       12.02        8.84      2.32 o 
  -3  12   8        8.07       10.37      2.43 o 
  -2  12   8      195.99      206.68      6.91 o 
  -1  12   8       86.82       80.23      3.56 o 
   0  12   8      277.14      300.81      9.01 o 
   1  12   8        5.66        6.67      2.33 o 
   2  12   8       43.78       42.68      4.14 o 
   3  12   8      950.39      933.24     26.94 o 
   4  12   8       17.92       12.79      3.47 o 
   5  12   8       49.53       39.73      4.87 o 
  -5  13   8       42.92       43.33      4.27 o 
  -4  13   8      306.75      311.54      8.26 o 
  -3  13   8       41.60       52.67      3.53 o 
  -2  13   8      197.56      207.11      6.06 o 
  -1  13   8       42.04       55.79      3.22 o 
   0  13   8        4.91        2.72      2.01 o 
   1  13   8        3.38        0.14      2.19 o 
   2  13   8      136.09      121.74      6.25 o 
   3  13   8        6.56        4.08      7.26 o 
   4  13   8       59.58       59.87      5.35 o 
  -4  14   8       37.94       43.04      5.17 o 
  -3  14   8       40.36       39.55      3.31 o 
  -2  14   8        5.04        3.60      1.91 o 
  -1  14   8        3.30        1.40      1.87 o 
   0  14   8       23.70       29.88      3.59 o 
   1  14   8       43.48       45.18      5.02 o 
   2  14   8      118.55      122.84      6.28 o 
   3  14   8       15.75       17.26      3.53 o 
   4  14   8       16.36       13.68      5.70 o 
  -4  15   8      162.26      185.24     19.93 o 
  -3  15   8        0.33        1.35      2.54 o 
  -2  15   8        0.17       -2.52      2.62 o 
  -1  15   8        1.43        4.93      2.42 o 
   0  15   8       92.27      103.99      5.54 o 
   1  15   8        0.15       -3.48      2.32 o 
   2  15   8      252.70      258.02      9.27 o 
   3  15   8        0.63       -0.09      2.93 o 
  -3  16   8       34.67       41.17      6.56 o 
  -2  16   8      268.08      277.05     11.93 o 
  -1  16   8       59.48       62.20      5.82 o 
   0  16   8      347.31      374.75     11.07 o 
   1  16   8       24.97       29.66      5.93 o 
   2  16   8        6.21        7.14      3.14 o 
  -1  17   8      133.23      136.70      8.20 o 
   0  17   8       46.26       48.11      4.32 o 
  -7   0   9       18.63       14.95      5.24 o 
  -5   0   9       31.66       36.78      4.17 o 
  -3   0   9       60.62       64.20      3.73 o 
  -1   0   9      906.44      893.84     19.27 o 
   1   0   9     3389.96     3350.61     64.71 o 
   3   0   9        8.46        7.46      2.49 o 
   5   0   9      271.04      263.66      9.36 o 
  -7   1   9        5.11        4.34      4.20 o 
  -6   1   9        8.42        5.73      2.00 o 
  -5   1   9       69.56       59.98      3.57 o 
  -4   1   9      173.38      172.04      4.69 o 
  -3   1   9      791.52      802.10     13.04 o 
  -2   1   9        0.24        2.14      1.16 o 
  -1   1   9       73.00       81.70      3.19 o 
   0   1   9      156.30      172.77      4.01 o 
   1   1   9      390.09      391.95      7.75 o 
   2   1   9       56.32       57.61      3.43 o 
   3   1   9       33.23       32.64      3.10 o 
   4   1   9       90.97       95.46      4.20 o 
   5   1   9       15.64       20.51      3.43 o 
   6   1   9        0.97       -1.23      2.71 o 
  -7   2   9       98.84       87.07      7.14 o 
  -6   2   9       18.15       24.42      4.59 o 
  -5   2   9        1.23        0.65      1.72 o 
  -4   2   9        0.30        2.09      1.37 o 
  -3   2   9       86.43       80.50      3.17 o 
  -2   2   9     2258.48     2223.59     30.60 o 
  -1   2   9       10.78       13.31      1.13 o 
   0   2   9      198.92      199.66      3.94 o 
   1   2   9        4.40        4.67      1.61 o 
   2   2   9      340.33      368.13     10.26 o 
   3   2   9        1.64        3.87      2.80 o 
   4   2   9        7.95        4.41      2.29 o 
   5   2   9       65.57       65.36      4.59 o 
   6   2   9        6.88        2.65      5.12 o 
  -7   3   9       13.75       14.03      4.08 o 
  -6   3   9       93.23       94.82     15.60 o 
  -5   3   9       57.81       56.81      3.58 o 
  -4   3   9       22.65       21.98      2.01 o 
  -3   3   9       40.69       41.68      2.28 o 
  -2   3   9      415.31      395.85      7.55 o 
  -1   3   9       26.52       38.33      1.76 o 
   0   3   9      307.27      334.45      6.66 o 
   1   3   9      180.72      174.30      5.12 o 
   2   3   9       60.45       57.86      3.42 o 
   3   3   9      552.96      563.35     12.20 o 
   4   3   9      177.81      179.99      6.10 o 
   5   3   9        3.59       -1.59      2.29 o 
   6   3   9        0.07       -0.34      3.32 o 
  -7   4   9       48.06       50.78      5.84 o 
  -6   4   9      174.57      181.07      8.90 o 
  -5   4   9        4.96        3.30      2.76 o 
  -4   4   9        1.35        0.17      1.28 o 
  -3   4   9      166.71      159.99      4.62 o 
  -2   4   9       84.63       70.41      2.65 o 
  -1   4   9       54.64       59.62      2.89 o 
   0   4   9      239.38      232.08      5.64 o 
   1   4   9     1168.48     1140.80     20.60 o 
   2   4   9      466.74      437.67      9.76 o 
   3   4   9      132.28      136.83      5.08 o 
   4   4   9        4.93        5.36      2.32 o 
   5   4   9       91.50       92.11      5.95 o 
   6   4   9       18.84       17.36      4.07 o 
  -7   5   9       18.16       15.26      4.14 o 
  -6   5   9      156.65      149.22      8.25 o 
  -5   5   9      105.06       92.00      6.39 o 
  -4   5   9      120.56      118.94      5.45 o 
  -3   5   9        0.32        4.16      1.23 o 
  -2   5   9       72.60       58.38      2.52 o 
  -1   5   9       86.91       85.82      2.77 o 
   0   5   9      188.16      189.99      4.57 o 
   1   5   9       89.40      103.42      5.06 o 
   2   5   9      395.69      401.30      9.18 o 
   3   5   9        7.10        6.88      2.09 o 
   4   5   9      105.27      106.57      4.86 o 
   5   5   9      204.35      218.43      8.73 o 
   6   5   9       13.56       10.67      4.47 o 
  -7   6   9       47.93       50.89      5.84 o 
  -6   6   9        0.03        1.12      3.06 o 
  -5   6   9       12.30        8.41      4.06 o 
  -4   6   9       19.11       27.14      2.42 o 
  -3   6   9      279.90      272.56      5.86 o 
  -2   6   9      139.95      123.37      3.60 o 
  -1   6   9      656.93      652.86     11.17 o 
   0   6   9       25.98       20.90      1.92 o 
   1   6   9       99.24      102.66      3.83 o 
   2   6   9       74.32       63.63      3.87 o 
   3   6   9       15.22       19.10      2.46 o 
   4   6   9      124.31      118.15      6.33 o 
   5   6   9      382.25      393.06     12.21 o 
   6   6   9        0.26       -1.13      3.38 o 
  -6   7   9      193.03      182.86      9.06 o 
  -5   7   9        6.88       17.08      3.71 o 
  -4   7   9      665.12      628.02     14.73 o 
  -3   7   9       91.01       74.36      4.23 o 
  -2   7   9      192.80      193.00      4.83 o 
  -1   7   9       98.96       88.66      3.28 o 
   0   7   9        4.35        2.06      1.97 o 
   1   7   9      379.01      378.67      8.50 o 
   2   7   9        4.61        4.14      1.67 o 
   3   7   9       43.98       35.92      4.70 o 
   4   7   9       70.65       68.31      5.18 o 
   5   7   9       48.23       47.84      5.10 o 
   6   7   9        2.31       -5.58      5.02 o 
  -6   8   9       65.38       54.60      5.84 o 
  -5   8   9        8.56        1.62      2.87 o 
  -4   8   9       20.59       25.72      4.15 o 
  -3   8   9        7.88        8.12      2.65 o 
  -2   8   9      525.04      501.68     10.77 o 
  -1   8   9       35.71       36.89      2.04 o 
   0   8   9      301.32      285.31      6.84 o 
   1   8   9       32.25       30.60      2.49 o 
   2   8   9       48.27       50.41      3.09 o 
   3   8   9        5.70        4.43      2.72 o 
   4   8   9        0.07       -4.38      2.92 o 
   5   8   9       59.32       63.40      5.86 o 
  -6   9   9       38.44       52.60      5.82 o 
  -5   9   9      392.87      390.30     13.90 o 
  -4   9   9       15.95       24.68      3.08 o 
  -3   9   9        9.49        4.01      2.00 o 
  -2   9   9       13.57       12.47      1.98 o 
  -1   9   9      451.93      459.68     10.18 o 
   0   9   9      155.87      149.35      4.92 o 
   1   9   9       31.93       37.07      2.66 o 
   2   9   9       33.62       35.54      3.62 o 
   3   9   9        7.55       10.95      3.04 o 
   4   9   9       71.67       60.17      5.71 o 
   5   9   9       25.93       29.77      4.65 o 
  -6  10   9       62.72       64.35      6.46 o 
  -5  10   9       97.81      103.19      7.47 o 
  -4  10   9       41.65       36.14      3.59 o 
  -3  10   9      102.58       98.26      7.18 o 
  -2  10   9      129.38      132.60      5.38 o 
  -1  10   9       19.83       22.06      2.13 o 
   0  10   9      233.03      227.97      6.07 o 
   1  10   9      292.73      313.97     10.78 o 
   2  10   9        2.29        1.48      2.29 o 
   3  10   9       79.68       75.78      5.31 o 
   4  10   9       71.34       71.24      5.62 o 
   5  10   9      293.64      306.75     10.91 o 
  -5  11   9        0.07       -0.64      2.90 o 
  -4  11   9      246.23      225.00      8.71 o 
  -3  11   9      127.88      121.13     11.50 o 
  -2  11   9       89.82       81.98      4.43 o 
  -1  11   9        8.75       11.71      2.93 o 
   0  11   9       24.05       27.92      2.55 o 
   1  11   9       63.90       60.32      4.76 o 
   2  11   9      293.08      306.85      9.80 o 
   3  11   9       10.86       12.56      3.38 o 
   4  11   9      151.04      145.88      7.39 o 
  -5  12   9       75.58       86.96      5.88 o 
  -4  12   9        1.17       -0.68      2.19 o 
  -3  12   9        5.91        6.22      2.23 o 
  -2  12   9       96.66      100.33      4.98 o 
  -1  12   9        3.46        3.32      1.97 o 
   0  12   9       13.53       13.87      2.54 o 
   1  12   9       44.96       46.18      3.99 o 
   2  12   9      545.59      538.00     17.17 o 
   3  12   9      111.82      113.83      6.39 o 
   4  12   9        1.55        0.73      3.06 o 
  -4  13   9       60.53       57.33      3.96 o 
  -3  13   9       19.42       16.44      2.83 o 
  -2  13   9       69.89       79.15      4.80 o 
  -1  13   9        0.09       -0.62      3.93 o 
   0  13   9       75.50       72.65      4.56 o 
   1  13   9        6.68        0.33      2.49 o 
   2  13   9       48.72       46.85      4.58 o 
   3  13   9       20.52       25.66      4.02 o 
  -4  14   9       19.46       26.99      3.65 o 
  -3  14   9       26.16       30.65      5.37 o 
  -2  14   9      477.28      522.39     29.24 o 
  -1  14   9        0.12       -0.81      2.50 o 
   0  14   9       13.98       16.36      4.04 o 
   1  14   9      145.78      145.98      6.73 o 
   2  14   9       76.17       75.93      5.42 o 
   3  14   9       73.84       79.30      5.78 o 
  -3  15   9      263.02      293.46     11.90 o 
  -2  15   9        3.10        4.52      3.10 o 
  -1  15   9      137.84      161.50      8.59 o 
   0  15   9       11.02       14.20      4.85 o 
   1  15   9      108.66      115.67      6.20 o 
   2  15   9        0.05        1.61      2.88 o 
  -1  16   9       16.83       21.05      4.17 o 
   0  16   9      103.55      106.74      7.47 o 
   1  16   9       76.82       79.53      5.61 o 
  -6   0  10       24.22       24.91      6.29 o 
  -4   0  10      377.48      357.61     12.51 o 
  -2   0  10     2998.60     2848.11    133.20 o 
   0   0  10     1474.98     1482.39     36.52 o 
   2   0  10       69.69       87.61      6.04 o 
   4   0  10      526.08      535.94     14.35 o 
   6   0  10       22.72       19.94      4.27 o 
  -7   1  10       49.03       52.53      6.69 o 
  -6   1  10        7.73        7.69      3.80 o 
  -5   1  10      231.72      215.18      6.58 o 
  -4   1  10       82.24       88.39      4.73 o 
  -3   1  10      260.74      254.00      6.75 o 
  -2   1  10        2.07        7.52      2.23 o 
  -1   1  10      506.09      521.82     14.08 o 
   0   1  10       19.41       13.75      1.87 o 
   1   1  10     1481.08     1462.70     26.06 o 
   2   1  10        9.65        9.55      2.56 o 
   3   1  10      134.39      128.50      5.10 o 
   4   1  10        3.93       -0.16      2.38 o 
   5   1  10      114.75      111.94      5.74 o 
   6   1  10      153.67      161.12      7.15 o 
  -7   2  10        0.01        1.57      5.90 o 
  -6   2  10      247.39      280.37     11.76 o 
  -5   2  10      141.26      138.81      5.19 o 
  -4   2  10       25.12       24.27      2.71 o 
  -3   2  10      612.75      612.73     12.63 o 
  -2   2  10       22.04       17.32      2.58 o 
  -1   2  10     4167.72     4127.78     73.47 o 
   0   2  10       67.62       69.31      3.03 o 
   1   2  10      208.74      175.99      5.54 o 
   2   2  10      299.40      285.84      7.48 o 
   3   2  10      119.50      109.11      4.86 o 
   4   2  10      138.53      130.91      5.56 o 
   5   2  10        0.86       -3.62      2.42 o 
   6   2  10        6.60        3.50      4.92 o 
  -7   3  10       33.07       22.72      4.44 o 
  -6   3  10      425.48      395.02     14.82 o 
  -5   3  10        7.17        8.74      3.24 o 
  -4   3  10      516.61      526.98     11.41 o 
  -3   3  10      140.12      140.91      4.88 o 
  -2   3  10        3.12        1.40      1.19 o 
  -1   3  10        7.58       12.00      1.93 o 
   0   3  10        3.56        2.60      1.86 o 
   1   3  10       24.71       27.24      2.45 o 
   2   3  10        4.11        3.52      1.82 o 
   3   3  10      107.69      130.37      8.10 o 
   4   3  10      113.80      104.32      5.22 o 
   5   3  10        2.39       -4.25      2.83 o 
   6   3  10       56.53       53.91      5.52 o 
  -7   4  10       46.31       39.47      5.37 o 
  -6   4  10        4.11        8.12      3.69 o 
  -5   4  10       10.71        5.90      3.15 o 
  -4   4  10      486.79      476.39     12.71 o 
  -3   4  10      513.12      528.88     11.27 o 
  -2   4  10       14.45       13.57      1.54 o 
  -1   4  10      517.37      504.81     10.55 o 
   0   4  10      350.92      345.06      7.73 o 
   1   4  10       59.98       55.54      3.21 o 
   2   4  10       52.42       51.20      3.38 o 
   3   4  10      520.89      536.34     11.97 o 
   4   4  10      124.03      124.22      5.85 o 
   5   4  10      222.72      209.48      8.74 o 
   6   4  10       27.41       25.47      4.48 o 
  -6   5  10      152.02      166.12      9.18 o 
  -5   5  10      173.91      172.79      8.79 o 
  -4   5  10      808.91      809.47     27.93 o 
  -3   5  10       78.31       88.08      4.01 o 
  -2   5  10      640.28      618.90     11.14 o 
  -1   5  10      287.09      301.75     10.52 o 
   0   5  10      977.28      956.05     15.89 o 
   1   5  10      548.48      513.97     10.84 o 
   2   5  10      269.83      273.05      7.25 o 
   3   5  10        0.19        1.05      2.08 o 
   4   5  10        9.73        2.87      3.09 o 
   5   5  10       43.69       51.57      5.27 o 
  -6   6  10      123.18      140.14      8.32 o 
  -5   6  10       17.96       21.37      4.17 o 
  -4   6  10        8.60       15.47      3.61 o 
  -3   6  10      131.76      117.67      5.61 o 
  -2   6  10      933.21      860.72     14.65 o 
  -1   6  10      198.97      188.85      8.40 o 
   0   6  10        0.62       -1.93      1.61 o 
   1   6  10       26.25       30.76      3.58 o 
   2   6  10      489.84      459.91     10.32 o 
   3   6  10       30.32       29.71      3.13 o 
   4   6  10       52.16       52.43      4.85 o 
   5   6  10       10.67        6.92      3.79 o 
  -6   7  10       19.08       29.13      5.01 o 
  -5   7  10       25.35       33.67      4.73 o 
  -4   7  10        4.27        7.48      3.24 o 
  -3   7  10        8.73        6.17      2.04 o 
  -2   7  10      152.58      156.68      5.09 o 
  -1   7  10      555.02      559.99     11.57 o 
   0   7  10        4.17        3.39      1.42 o 
   1   7  10      331.63      340.81      8.11 o 
   2   7  10       25.69       25.85      2.68 o 
   3   7  10      761.46      791.90     19.29 o 
   4   7  10        9.06        4.19      3.89 o 
   5   7  10       39.11       34.38      4.79 o 
  -6   8  10       85.28       89.89     10.75 o 
  -5   8  10       18.43       13.98      4.20 o 
  -4   8  10       12.16        9.18      3.40 o 
  -3   8  10      166.58      162.57      6.05 o 
  -2   8  10       18.00       27.68      4.24 o 
  -1   8  10       19.57       24.69      2.72 o 
   0   8  10      312.12      332.80      7.04 o 
   1   8  10        0.04       -1.96      1.52 o 
   2   8  10      279.27      296.26      9.28 o 
   3   8  10      463.94      456.74     13.05 o 
   4   8  10       75.54       81.60      5.88 o 
   5   8  10       66.93       64.54      5.79 o 
  -5   9  10        0.12       -0.32      3.06 o 
  -4   9  10      440.07      401.68     14.16 o 
  -3   9  10        0.03        0.55      1.90 o 
  -2   9  10       46.74       53.58      3.77 o 
  -1   9  10        1.25        1.56      1.74 o 
   0   9  10      134.00      129.91      4.52 o 
   1   9  10       69.56       63.40      4.18 o 
   2   9  10        9.74       11.62      2.81 o 
   3   9  10        0.20        2.06      2.79 o 
   4   9  10       86.81       87.51      6.08 o 
   5   9  10      153.62      162.13      8.61 o 
  -5  10  10       23.90       21.46      4.54 o 
  -4  10  10       11.58       14.50      3.96 o 
  -3  10  10      273.80      249.60     13.73 o 
  -2  10  10        0.03        0.37      1.78 o 
  -1  10  10      229.75      232.73      7.49 o 
   0  10  10      195.87      211.39      5.93 o 
   1  10  10        0.68        1.23      2.22 o 
   2  10  10       23.06       21.67      3.44 o 
   3  10  10      280.80      280.24      9.77 o 
   4  10  10       29.81       37.59      4.65 o 
  -5  11  10      138.66      137.69      8.32 o 
  -4  11  10       84.99       75.56      6.61 o 
  -3  11  10       71.80       72.89      4.67 o 
  -2  11  10      135.21      145.71      5.85 o 
  -1  11  10       16.26       21.36      2.83 o 
   0  11  10        3.22        6.63      3.25 o 
   1  11  10        1.21        1.11      2.86 o 
   2  11  10       99.94       88.53      5.61 o 
   3  11  10       21.19       23.29      3.95 o 
   4  11  10       14.10        5.06      3.48 o 
  -4  12  10       15.03       10.93      3.61 o 
  -3  12  10        8.74        5.23      2.35 o 
  -2  12  10      171.85      172.32      6.51 o 
  -1  12  10      181.74      207.66      9.19 o 
   0  12  10       75.38       87.90      6.63 o 
   1  12  10        5.94        6.32      2.90 o 
   2  12  10       42.24       45.92      4.61 o 
   3  12  10      179.19      196.37     17.73 o 
  -4  13  10        0.81        1.24      3.69 o 
  -3  13  10        1.19        5.89      2.52 o 
  -2  13  10      137.28      144.97     12.85 o 
  -1  13  10      134.99      133.88     12.06 o 
   0  13  10       43.76       52.88      5.52 o 
   1  13  10      159.87      160.91      7.08 o 
   2  13  10        4.43        4.23      3.04 o 
   3  13  10       20.26       24.55      3.90 o 
  -3  14  10       20.04       22.48      3.94 o 
  -2  14  10      147.67      158.77     10.49 o 
  -1  14  10      105.55      102.64      6.83 o 
   0  14  10      610.49      650.24     20.71 o 
   1  14  10        0.87       -0.50      2.77 o 
   2  14  10        9.42        7.29      3.14 o 
  -2  15  10        6.55        6.52      4.33 o 
  -1  15  10       44.25       47.00      5.36 o 
   0  15  10        1.43        5.70      3.41 o 
   1  15  10      140.80      145.00     10.62 o 
  -5   0  11      109.17      114.64      7.22 o 
  -3   0  11      813.51      787.17     31.73 o 
  -1   0  11      875.57      794.51     31.47 o 
   1   0  11      687.70      631.90     18.50 o 
   3   0  11       36.40       34.92      5.00 o 
   5   0  11        2.37       -4.46      4.08 o 
  -6   1  11       37.68       31.41      5.00 o 
  -5   1  11       81.17       89.85      5.74 o 
  -4   1  11       13.30       17.14      2.51 o 
  -3   1  11        2.56       -0.92      2.60 o 
  -2   1  11      115.39      110.66      6.49 o 
  -1   1  11      453.27      447.30     23.86 o 
   0   1  11      357.42      351.22      7.99 o 
   1   1  11       50.40       67.74      3.66 o 
   2   1  11      153.97      151.79      7.13 o 
   3   1  11        9.58        5.24      2.16 o 
   4   1  11      175.25      179.59      6.01 o 
   5   1  11       47.79       53.21      4.20 o 
  -6   2  11       83.03       70.70      6.86 o 
  -5   2  11       65.44       62.11      6.42 o 
  -4   2  11        2.66        0.90      2.17 o 
  -3   2  11      400.46      384.37     11.12 o 
  -2   2  11      243.59      228.29      9.64 o 
  -1   2  11       27.52       25.02      2.46 o 
   0   2  11       67.26       66.34      3.67 o 
   1   2  11       18.71       17.50      2.40 o 
   2   2  11      749.17      756.79     13.73 o 
   3   2  11      121.24      122.73      5.75 o 
   4   2  11       83.32      109.60      5.70 o 
   5   2  11       27.47       23.36      4.32 o 
  -6   3  11       69.51       75.04      6.95 o 
  -5   3  11      839.43      845.01     24.57 o 
  -4   3  11       42.41       35.83      5.64 o 
  -3   3  11        2.48        2.34      2.36 o 
  -2   3  11       66.45       58.74      5.90 o 
  -1   3  11      181.16      195.07      7.66 o 
   0   3  11       64.73       64.89      3.86 o 
   1   3  11      630.21      607.29     12.47 o 
   2   3  11       31.81       30.60      3.00 o 
   3   3  11      141.17      144.26      5.73 o 
   4   3  11       75.65       77.35      5.01 o 
   5   3  11       34.88       31.96      5.62 o 
  -6   4  11       77.58       99.65      7.88 o 
  -5   4  11       10.17       10.88      8.13 o 
  -4   4  11       26.60       26.42      4.25 o 
  -3   4  11      225.85      222.29      9.64 o 
  -2   4  11       91.10      101.20      4.94 o 
  -1   4  11       31.72       33.44      3.37 o 
   0   4  11       47.45       49.97      2.59 o 
   1   4  11      196.25      190.67      5.71 o 
   2   4  11       10.34       10.24      2.34 o 
   3   4  11        4.53        7.00      2.60 o 
   4   4  11       68.18       73.86      5.56 o 
   5   4  11       78.26       70.42      6.03 o 
  -6   5  11       11.93       16.52      4.44 o 
  -5   5  11        0.00       -0.39      5.24 o 
  -4   5  11      101.68      116.94      7.32 o 
  -3   5  11        6.55       15.94      4.72 o 
  -2   5  11        5.32        8.03      2.22 o 
  -1   5  11     1032.28     1067.61     19.79 o 
   0   5  11      191.91      195.19      6.81 o 
   1   5  11      462.11      456.27     10.67 o 
   2   5  11      113.79      115.04      4.78 o 
   3   5  11      123.27      129.22      5.43 o 
   4   5  11       34.88       32.68      4.21 o 
   5   5  11      189.80      214.61      9.28 o 
  -6   6  11       54.32       62.35      6.64 o 
  -5   6  11       59.32       50.84      5.75 o 
  -4   6  11       21.93        9.84      3.51 o 
  -3   6  11      222.03      209.56      9.43 o 
  -2   6  11       11.47        3.96      1.79 o 
  -1   6  11      444.01      425.71     17.14 o 
   0   6  11      226.32      227.10      7.59 o 
   1   6  11      109.78      113.87      4.54 o 
   2   6  11       97.94       95.00      4.30 o 
   3   6  11       35.36       25.21      3.76 o 
   4   6  11       36.51       27.56      4.21 o 
   5   6  11      151.42      148.64      7.82 o 
  -5   7  11       42.63       50.66      5.71 o 
  -4   7  11      153.11      153.24      8.42 o 
  -3   7  11       14.43       19.86      3.98 o 
  -2   7  11      122.60      120.23      5.13 o 
  -1   7  11      227.41      209.71      6.97 o 
   0   7  11      766.53      795.42     18.17 o 
   1   7  11        3.61        6.12      2.05 o 
   2   7  11        0.09        1.77      2.38 o 
   3   7  11        3.89        6.19      3.00 o 
   4   7  11       98.15       98.37      6.23 o 
  -5   8  11        7.06        7.94      3.61 o 
  -4   8  11        0.07       -1.16      2.83 o 
  -3   8  11      149.25      130.76      7.60 o 
  -2   8  11      717.28      769.90     17.57 o 
  -1   8  11       90.56       97.80      4.92 o 
   0   8  11       25.01       28.98      3.62 o 
   1   8  11       10.19        7.46      2.10 o 
   2   8  11       69.91       76.96      5.10 o 
   3   8  11       47.72       52.43      4.69 o 
   4   8  11        8.07       11.79      3.73 o 
  -5   9  11      242.08      258.34     11.80 o 
  -4   9  11      254.89      240.26     10.55 o 
  -3   9  11       22.66       21.85      4.25 o 
  -2   9  11      128.11      128.97      6.05 o 
  -1   9  11       84.35       80.94      4.62 o 
   0   9  11       22.87       27.67      4.67 o 
   1   9  11      134.48      137.93     11.74 o 
   2   9  11        5.28        4.61      2.66 o 
   3   9  11        8.69        4.29      3.81 o 
   4   9  11      299.28      305.59     10.75 o 
  -4  10  11       15.50       16.85      3.98 o 
  -3  10  11       17.13       23.00      4.25 o 
  -2  10  11        3.50        3.72      2.15 o 
  -1  10  11        8.81       10.78      3.28 o 
   0  10  11       25.98       26.08      4.25 o 
   1  10  11      136.41      124.50     11.67 o 
   2  10  11       46.94       52.10      5.91 o 
   3  10  11        9.14        5.83      3.10 o 
  -4  11  11       18.49       25.82      4.59 o 
  -3  11  11       32.48       41.60      5.17 o 
  -2  11  11        6.78        8.86      2.47 o 
  -1  11  11        9.51        9.92      2.53 o 
   0  11  11      124.82      125.36      9.57 o 
   1  11  11       11.28        4.94      3.44 o 
   2  11  11       21.76       23.56      3.71 o 
   3  11  11       69.54       64.94      5.34 o 
  -3  12  11       18.50       14.46      4.07 o 
  -2  12  11      342.98      383.91     10.90 o 
  -1  12  11        1.05        5.25      3.28 o 
   0  12  11      126.15      130.61      9.05 o 
   1  12  11        2.90       -1.21      3.17 o 
   2  12  11      281.76      299.09     10.23 o 
  -3  13  11      115.21      127.75      8.24 o 
  -2  13  11       14.04       16.96      3.81 o 
  -1  13  11       66.07       84.15     10.75 o 
   0  13  11       33.76       39.05      5.24 o 
   1  13  11      119.84      122.70      8.39 o 
  -1  14  11      112.36      131.48      7.86 o 
   0  14  11       47.31       56.30      9.31 o 
  -6   0  12       32.74       34.35      7.87 o 
  -4   0  12        0.12       -1.31      3.67 o 
  -2   0  12        5.77       10.49      4.46 o 
   0   0  12       96.16      106.46      9.96 o 
   2   0  12        2.96       -1.11      3.01 o 
   4   0  12        0.46        9.56      4.47 o 
  -6   1  12      152.39      173.96     11.01 o 
  -5   1  12       14.26       14.41      3.98 o 
  -4   1  12       28.79       28.42      4.54 o 
  -3   1  12       15.38       16.05      4.46 o 
  -2   1  12       67.14       68.59      6.03 o 
  -1   1  12       18.59       12.16      3.24 o 
   0   1  12      345.75      362.59      9.91 o 
   1   1  12        6.67        6.22      2.02 o 
   2   1  12        0.58       -0.38      2.09 o 
   3   1  12      119.64      135.47      5.84 o 
   4   1  12        1.64        1.51      2.90 o 
   5   1  12        7.36        8.54      3.76 o 
  -6   2  12        0.06        6.24      3.80 o 
  -5   2  12      156.62      163.25     19.93 o 
  -4   2  12      138.14      125.21      7.60 o 
  -3   2  12        0.52        1.66      2.68 o 
  -2   2  12      105.01       82.19      6.39 o 
  -1   2  12      210.50      201.18      9.08 o 
   0   2  12        1.82        4.34      1.99 o 
   1   2  12        8.18        8.48      2.07 o 
   2   2  12       52.64       45.88      3.66 o 
   3   2  12      123.63      121.66      5.00 o 
   4   2  12        1.21        3.80      2.48 o 
  -6   3  12       37.35       37.45      5.38 o 
  -5   3  12       21.68       29.68      6.42 o 
  -4   3  12      293.40      293.26     12.14 o 
  -3   3  12       10.66       14.57      3.52 o 
  -2   3  12        2.38        5.17      3.28 o 
  -1   3  12       63.61       74.52      6.21 o 
   0   3  12        2.67        1.02      1.88 o 
   1   3  12       10.40       11.70      2.17 o 
   2   3  12        5.94        4.22      1.94 o 
   3   3  12      252.43      271.13     11.05 o 
   4   3  12       21.97       22.13      4.05 o 
  -5   4  12        0.10       -0.22      3.06 o 
  -4   4  12       40.29       43.49      5.55 o 
  -3   4  12        4.14        0.98      2.68 o 
  -2   4  12      107.84      103.10      6.67 o 
  -1   4  12      139.85      157.43      8.29 o 
   0   4  12        1.80        3.69      2.53 o 
   1   4  12        2.27        0.10      1.74 o 
   2   4  12        0.14        4.11      2.05 o 
   3   4  12        1.82       -0.08      2.38 o 
   4   4  12        0.02       -0.78      3.06 o 
  -5   5  12       51.09       60.44      6.39 o 
  -4   5  12       12.70       21.86      4.45 o 
  -3   5  12       10.56       11.28      3.52 o 
  -2   5  12        9.49        6.56      3.15 o 
  -1   5  12       13.07        7.82      3.43 o 
   0   5  12       77.44       60.53      4.26 o 
   1   5  12       71.28       76.78      4.76 o 
   2   5  12       14.68       12.79      2.42 o 
   3   5  12       39.75       40.29      4.21 o 
   4   5  12       38.36       41.31      4.55 o 
  -5   6  12        0.40       -2.38      3.06 o 
  -4   6  12      261.21      289.78     13.24 o 
  -3   6  12       76.86       77.12      6.67 o 
  -2   6  12      232.85      266.93     11.08 o 
  -1   6  12       51.11       57.86      4.00 o 
   0   6  12       67.24       70.81      4.52 o 
   1   6  12        7.21        9.80      2.63 o 
   2   6  12       13.23       16.51      2.57 o 
   3   6  12      111.89      102.92      5.95 o 
   4   6  12        5.70        6.00      3.33 o 
  -5   7  12       24.32       23.73      4.82 o 
  -4   7  12       26.52       22.16      4.45 o 
  -3   7  12        8.63        9.19      3.46 o 
  -2   7  12       32.86       32.75      4.70 o 
  -1   7  12       13.02       19.34      2.88 o 
   0   7  12      124.46      127.62      5.71 o 
   1   7  12       46.84       55.57      4.40 o 
   2   7  12       45.62       53.89      4.42 o 
   3   7  12       74.31       85.72      5.63 o 
   4   7  12        0.02       -1.40      2.94 o 
  -4   8  12       38.12       36.23      5.26 o 
  -3   8  12        0.05       -2.88      2.78 o 
  -2   8  12       27.77       24.55      4.33 o 
  -1   8  12      192.07      201.87      7.15 o 
   0   8  12        0.23        0.07      2.06 o 
   1   8  12       48.55       53.23      5.48 o 
   2   8  12        7.18        8.83      2.82 o 
   3   8  12        9.78       11.95      4.18 o 
  -4   9  12      173.80      190.32      9.89 o 
  -3   9  12       21.57        8.64      4.59 o 
  -2   9  12       18.42       29.97      9.05 o 
  -1   9  12        2.70        3.50      2.17 o 
   0   9  12       23.09       29.51      5.47 o 
   1   9  12       18.65       18.28      3.93 o 
   2   9  12       92.70      100.19      7.81 o 
   3   9  12        3.58        2.81      2.93 o 
  -4  10  12      242.94      284.70     12.39 o 
  -3  10  12        0.95        1.30      3.21 o 
  -2  10  12      158.20      180.22      9.70 o 
  -1  10  12       37.28       39.98      3.72 o 
   0  10  12      197.42      204.72     13.64 o 
   1  10  12        0.17       -0.46      6.56 o 
   2  10  12       36.01       35.38      5.24 o 
  -3  11  12        3.82        7.75      3.88 o 
  -2  11  12       11.26       14.10      5.11 o 
  -1  11  12        2.24        2.47      3.14 o 
   0  11  12        2.94        2.84      3.17 o 
   1  11  12      200.16      219.94     10.51 o 
   2  11  12       51.72       44.95      5.96 o 
  -2  12  12      360.50      427.15     24.12 o 
  -1  12  12      217.11      234.93     18.09 o 
   0  12  12       31.68       30.76      4.65 o 
   1  12  12        0.21        3.51      3.37 o 
  -5   0  13       64.50       50.87      8.65 o 
  -3   0  13      204.89      187.75     13.11 o 
  -1   0  13      305.08      296.04     16.78 o 
   1   0  13      327.39      310.20     18.35 o 
   3   0  13       87.63       76.91      7.17 o 
  -5   1  13       14.63       16.93      4.59 o 
  -4   1  13       83.10       81.03      7.05 o 
  -3   1  13        0.87        3.41      3.93 o 
  -2   1  13       20.08       19.74      3.98 o 
  -1   1  13       31.58       35.67      8.13 o 
   0   1  13       96.68       92.80      7.22 o 
   1   1  13      597.68      648.30     20.92 o 
   2   1  13        3.21        0.59      3.05 o 
   3   1  13       70.96       83.89      5.21 o 
   4   1  13       25.74       31.60      4.03 o 
  -5   2  13        1.45       -0.61      3.06 o 
  -4   2  13       14.16       14.74      3.98 o 
  -3   2  13      274.49      282.01     11.85 o 
  -2   2  13      115.29      117.70      7.32 o 
  -1   2  13      110.04      112.20      7.14 o 
   0   2  13        8.38       13.72      4.14 o 
   1   2  13      231.37      241.77     12.42 o 
   2   2  13       11.75       18.08      3.00 o 
   3   2  13        1.68        3.28      2.70 o 
   4   2  13       22.68       14.44      3.99 o 
  -5   3  13       57.48       49.17      6.11 o 
  -4   3  13       50.84       62.75      6.30 o 
  -3   3  13        0.94        0.47      3.06 o 
  -2   3  13       63.13       67.79      6.30 o 
  -1   3  13      236.64      248.66     11.00 o 
   0   3  13        5.19        8.47      3.58 o 
   1   3  13      333.06      384.67     11.11 o 
   2   3  13       30.82       36.75      3.59 o 
   3   3  13       94.32      106.71      4.85 o 
   4   3  13       39.35       38.36      3.94 o 
  -5   4  13        0.03       -2.74      3.06 o 
  -4   4  13      101.74      106.72      8.16 o 
  -3   4  13      113.11      122.35      7.79 o 
  -2   4  13      124.01      118.64      9.70 o 
  -1   4  13        5.42        1.50      3.54 o 
   0   4  13       26.41       30.56      4.73 o 
   1   4  13       10.31        8.74      2.75 o 
   2   4  13      148.68      171.05      6.27 o 
   3   4  13      152.49      176.38      7.61 o 
  -4   5  13      176.45      202.25     10.29 o 
  -3   5  13       65.36       83.19      7.20 o 
  -2   5  13       39.26       44.26      9.57 o 
  -1   5  13        0.27        3.27      3.40 o 
   0   5  13        0.94       -1.11      3.14 o 
   1   5  13        0.78        4.15      2.49 o 
   2   5  13        0.93        3.76      2.61 o 
   3   5  13       50.14       48.06      4.67 o 
  -4   6  13        5.01       17.66      4.44 o 
  -3   6  13      288.57      298.57     24.39 o 
  -2   6  13       98.86       99.66      9.83 o 
  -1   6  13      306.87      301.70     12.06 o 
   0   6  13       20.55       25.86      5.38 o 
   1   6  13        2.33        6.73      2.67 o 
   2   6  13       46.07       49.34      5.66 o 
   3   6  13        8.71        5.57      3.78 o 
  -4   7  13       76.69       69.79      6.83 o 
  -3   7  13       18.12       13.31      4.33 o 
  -2   7  13       39.67       44.39      5.53 o 
  -1   7  13        4.86       11.66      3.88 o 
   0   7  13        0.00        0.02      2.11 o 
   1   7  13       25.20       27.59      4.41 o 
   2   7  13       25.42       28.85      4.88 o 
   3   7  13        5.51        1.29      3.10 o 
  -3   8  13      160.67      181.06      9.52 o 
  -2   8  13      280.00      297.08     12.32 o 
  -1   8  13       97.66       99.49      7.37 o 
   0   8  13        6.21        4.92      2.49 o 
   1   8  13       99.92      108.86     17.57 o 
   2   8  13      134.27      131.53     11.28 o 
  -3   9  13        0.88        3.70      3.80 o 
  -2   9  13       72.27       80.37     10.88 o 
  -1   9  13      137.44      135.06      8.56 o 
   0   9  13       70.38       70.11      6.11 o 
   1   9  13       51.29       51.64      6.03 o 
   2   9  13        0.76        2.73      3.57 o 
  -2  10  13       21.85       16.86      4.41 o 
  -1  10  13        3.88        2.62      6.03 o 
   0  10  13       32.95       28.45      4.48 o 
   1  10  13        2.02        5.21      3.37 o 
  -1  11  13      105.89      104.10     13.37 o 
  -4   0  14      116.68      129.80     12.06 o 
  -2   0  14       70.81       88.89     10.49 o 
   0   0  14        5.04        4.72      5.51 o 
   2   0  14      227.16      204.79     14.95 o 
  -4   1  14       11.45       12.48      6.82 o 
  -3   1  14        9.09       14.77      4.98 o 
  -2   1  14       20.15       29.23      5.00 o 
  -1   1  14      128.73      129.53      8.06 o 
   0   1  14       30.52       31.05      5.00 o 
   1   1  14       92.89      107.31      8.34 o 
   2   1  14        0.06        0.55      3.61 o 
   3   1  14      248.11      266.64      8.48 o 
  -4   2  14        7.21        4.02      3.80 o 
  -3   2  14      325.65      324.05     22.03 o 
  -2   2  14        6.37        5.88      3.98 o 
  -1   2  14       12.85       21.61      4.62 o 
   0   2  14       55.63       44.59      5.74 o 
   1   2  14        8.14        2.21      6.16 o 
   2   2  14       45.72       51.50      6.95 o 
   3   2  14        0.34       -1.71      2.66 o 
  -4   3  14        0.71        0.79      3.52 o 
  -3   3  14       18.40       18.63      4.73 o 
  -2   3  14      263.21      291.87     12.42 o 
  -1   3  14       13.99       18.50      7.74 o 
   0   3  14      222.82      238.47     11.19 o 
   1   3  14        3.66        2.49      3.71 o 
   2   3  14       43.02       47.04      4.54 o 
  -4   4  14       17.26       29.70      5.08 o 
  -3   4  14      485.06      501.01     17.52 o 
  -2   4  14      102.99      103.19      7.97 o 
  -1   4  14      278.43      253.59     11.37 o 
   0   4  14        0.06        3.18      3.77 o 
   1   4  14        1.47       -0.01      3.46 o 
   2   4  14       11.95       13.62      3.59 o 
  -3   5  14        0.45        4.55      3.88 o 
  -2   5  14       40.39       39.85      5.65 o 
  -1   5  14       14.88        9.98      4.17 o 
   0   5  14      200.44      226.41     15.34 o 
   1   5  14        4.07        8.37      3.91 o 
   2   5  14        1.92       -1.72      3.44 o 
  -3   6  14        0.02       -0.71      3.61 o 
  -2   6  14        7.02        5.04      3.84 o 
  -1   6  14      123.34      127.97     11.01 o 
   0   6  14       16.59       20.65      4.54 o 
   1   6  14       49.45       49.82      9.70 o 
   2   6  14      331.52      376.94     14.68 o 
  -3   7  14        0.15       -1.83      6.16 o 
  -2   7  14        2.67        3.67      7.34 o 
  -1   7  14       21.42       13.33      6.29 o 
   0   7  14        2.94        3.08      3.53 o 
   1   7  14      112.12      121.67     14.42 o 
  -2   8  14       26.13       26.60      5.18 o 
  -1   8  14       35.81       33.34      5.17 o 
   0   8  14       61.59       40.12      9.18 o 
  -3   0  15        0.07       -0.26      4.46 o 
  -1   0  15       20.71       18.35      6.82 o 
   1   0  15       23.68       17.57      6.82 o 
  -3   1  15       29.50       38.25      5.63 o 
  -2   1  15       73.98       68.04      7.14 o 
  -1   1  15        0.25       -3.13      3.14 o 
   0   1  15       84.00       95.87     12.72 o 
   1   1  15       33.53       34.12      5.45 o 
  -2   2  15       88.35       79.24      7.23 o 
  -1   2  15       29.33       29.75      5.10 o 
   0   2  15        0.31        1.06      3.69 o 
   1   2  15       20.37       16.09      8.00 o 
  -2   3  15       26.71       32.65      5.38 o 
  -1   3  15       19.45       16.06      6.82 o 
   0   3  15        1.93        3.28      3.52 o 
   1   3  15       11.30        6.75      4.22 o 
  -2   4  15       12.47        9.68      4.20 o 
  -1   4  15       16.36       17.77      4.35 o 
   0   4  15        1.30       -0.16      3.65 o 
  -1   5  15       10.12        9.94      3.88 o 
   0   5  15       11.38       15.48      4.33 o 
                                                 
